# Supplementary material for: The genetic etiology of body fluids on chronic obstructive airways disease
Source: Respir Res. 2024 Jan 19;25:46. doi: 10.1186/s12931-023-02661-6 (PMC10797732; doi:10.1186/s12931-023-02661-6)
Supplement: Supplementary file 1 — Supplementary Material 1 [file 12931_2023_2661_MOESM1_ESM.xlsx]

## Sheet: TableS1.Reported-risk-factors
Table S1. Characters of 45 reported risk factors in European ancestry.
Category	Phenotype_name	Abbreviation	id	Sample Size	N_SNPs	F
Hematological traits	White blood cell (leukocyte) count	WBC	ieu-b-30	563946	507	107.691
	Basophil cell count	BASO	ieu-b-29	563946	201	109.614
	Monocyte cell count	MONO	ieu-b-31	563946	510	158.239
	Lymphocyte cell count	LYM	ieu-b-32	563946	510	113.995
	Eosinophil cell count	EOS	ieu-b-33	563947	448	140.173
	Neutrophil count	NEU	ukb-d-30140_irnt	349856	296	87.9027
	Red blood cell count	RBC	ukb-d-30010_irnt	350475	358	79.1707
	Hemoglobin concentration	HGB	ukb-d-30020_irnt	350474	301	56.9308
	Hematocrit	HCT	ebi-a-GCST90002304	562259	463	101.223
	Mean corpuscular hemoglobin concentration	MCHC	ukb-d-30060_irnt	350468	102	107.788
	Mean corpuscular haemoglobin	MCH	ukb-d-30050_irnt	350472	366	173.945
	Mean corpuscular volume	MCV	ukb-d-30040_irnt	350473	378	163.9
	Red cell distribution width	RDW	ebi-a-GCST90002404	408112	405	144.159
	Mean platelet (thrombocyte) volume	MPV	ukb-d-30100_irnt	350470	440	251.481
	Plateletcrit	PCT	ebi-a-GCST004607	164339	227	98.8278
	Platelet count	PLT	ukb-d-30080_irnt	350474	443	128.689
	Platelet distribution width	PDW	ukb-d-30110_irnt	350470	350	177.404
Kidney-related traits	Glomerular filtration rate (creatinine)	GFR	ebi-a-GCST003372	133413	46	3.40572
	Serum cystatin C (eGFRcys)	eGFRcys	ukb-d-30720_raw	344264	196	3.49034
	Creatinine	Cr	ukb-d-30700_raw	344104	184	188536
Liver-related traits	Alkaline phosphatase	ALP	ukb-d-30610_raw	344292	252	48848.2
	Alanine aminotransferase	ALT	ukb-d-30620_raw	344136	125	37776.7
	Aspartate aminotransferase	AST	ukb-d-30650_raw	342990	87	10676.7
	Gamma glutamyltransferase	GGT	ukb-d-30730_raw	344104	136	122321
	Albumin	ALB	ukb-d-30600_raw	315268	201	525.67
	Total bilirubin	Tbil	ukb-d-30840_raw	342829	89	3594.81
	Total protein	TP	ukb-d-30860_raw	314921	249	1286.9
Metabolic traits	Glucose	-	ukb-d-30740_raw	314916	61	113.502
	HDL cholesterol	HDLC	ieu-b-109	403943	362	112.331
	LDL cholesterol	LDLC	ieu-b-110	440546	177	166.42
	Total cholesterol	TC	met-d-Total_C	115078	64	130.663
	Triglyceride	TG	ieu-b-111	441016	313	125.452
	apolipoprotein A-I	ApoA-I	ieu-b-107	393193	299	112.573
	apolipoprotein B	ApoB	ieu-b-108	439214	198	201.473
	Hemoglobin A1c	HbA1c	ukb-d-30750_raw	344182	190	4703.55
Urine traits	Creatinine (enzymatic) in urine	-	ukb-a-333	327525	22	38.3422
	Sodium in urine	-	ukb-a-335	326831	34	37.942
	Potassium in urine	-	ukb-a-334	326816	9	40.8231
	Microalbumin in urine	-	ukb-d-30500_irnt	108706	25	30.2153
	Urinary albumin-to-creatinine ratio	-	ieu-a-1107	54450	7	30.6072
	Urinary albumin excretion	-	ebi-a-GCST006586	382500	38	27.0742
	Urinary sodium-potassium ratio	-	ieu-b-72	326938	28	37.6281
Other biochemical traits	Myoglobin levels	MB	ebi-a-GCST90012047	21758	25	28.5131
	C-Reactive protein	CRP	ukb-d-30710_raw	343524	53	2842.86
