# Supplementary material for: The genetic etiology of body fluids on chronic obstructive airways disease
Source: Respir Res. 2024 Jan 19;25:46. doi: 10.1186/s12931-023-02661-6 (PMC10797732; doi:10.1186/s12931-023-02661-6)
Supplement: Supplementary file 2 — Supplementary Material 2 [file 12931_2023_2661_MOESM2_ESM.xlsx]

## Sheet: TableS3.Anthropometric traits
Table S3. Genetic instruments of anthropometric traits.
Phenotype	Beta	Se	P	N	SNP	Effect_allele	Other_allele	Eaf	Ancestry	2MAF	1-MAF	B2	R2	1-R2	R2/(1-R2)	sum	F	n--k-1	k	(n--k-1)/K
Body mass index	0.02367	0.004317	4.17802e-08	158284	rs9425762	G	C	0.2204	East Asian ancestry	0.4408	0.7796	0.000560269	0.000192535	0.999807	0.000192572	0.0249015	57.9382	158215	68	2326.69
Body mass index	-0.02158	0.003723	6.77205e-09	158284	rs491055	G	A	0.6309	East Asian ancestry	1.2618	0.3691	0.000465696	0.000216889	0.999783	0.000216936
Body mass index	0.02896	0.004702	7.347e-10	158284	rs860295	G	A	0.2683	East Asian ancestry	0.5366	0.7317	0.000838682	0.000329292	0.999671	0.0003294
Body mass index	0.04774	0.004249	2.71706e-29	158284	rs633715	C	T	0.2254	East Asian ancestry	0.4508	0.7746	0.00227911	0.000795841	0.999204	0.000796475
Body mass index	-0.02052	0.003682	2.51802e-08	158284	rs7559954	T	C	0.5722	East Asian ancestry	1.1444	0.4278	0.00042107	0.000206145	0.999794	0.000206188
Body mass index	0.02042	0.003663	2.50398e-08	158284	rs12617004	C	G	0.3918	East Asian ancestry	0.7836	0.6082	0.000416976	0.000198725	0.999801	0.000198764
Body mass index	-0.1092	0.01671	6.47292e-11	158284	rs10208649	C	T	0.0132	East Asian ancestry	0.0264	0.9868	0.0119246	0.000310655	0.999689	0.000310752
Body mass index	0.04442	0.007976	2.56301e-08	158284	rs77489951	T	C	0.064	East Asian ancestry	0.128	0.936	0.00197314	0.000236398	0.999764	0.000236453
Body mass index	0.02549	0.004117	6.00703e-10	158284	rs2390669	C	A	0.2416	East Asian ancestry	0.4832	0.7584	0.00064974	0.000238103	0.999762	0.00023816
Body mass index	-0.02449	0.004118	2.751e-09	158284	rs62116682	T	C	0.2461	East Asian ancestry	0.4922	0.7539	0.00059976	0.000222553	0.999777	0.000222602
Body mass index	0.02268	0.003552	1.70498e-10	158284	rs6734118	A	C	0.5381	East Asian ancestry	1.0762	0.4619	0.000514382	0.000255698	0.999744	0.000255763
Body mass index	0.05406	0.005971	1.38484e-19	158284	rs939584	T	C	0.8964	East Asian ancestry	1.7928	0.1036	0.00292248	0.000542805	0.999457	0.0005431
Body mass index	0.02505	0.003621	4.60681e-12	158284	rs713586	C	T	0.5109	East Asian ancestry	1.0218	0.4891	0.000627503	0.000313602	0.999686	0.000313701
Body mass index	-0.01935	0.003547	4.90095e-08	158284	rs12713126	C	G	0.4958	East Asian ancestry	0.9916	0.5042	0.000374422	0.000187198	0.999813	0.000187233
Body mass index	0.02268	0.003577	2.266e-10	158284	rs11130319	T	A	0.5346	East Asian ancestry	1.0692	0.4654	0.000514382	0.00025596	0.999744	0.000256025
Body mass index	-0.03289	0.003753	1.8681e-18	158284	rs4686392	G	A	0.3367	East Asian ancestry	0.6734	0.6633	0.00108175	0.000483182	0.999517	0.000483416
Body mass index	-0.03396	0.006112	2.73899e-08	158284	rs8192473	T	C	0.0964	East Asian ancestry	0.1928	0.9036	0.00115328	0.000200918	0.999799	0.000200958
Body mass index	-0.032	0.003937	4.42283e-16	158284	rs1996023	G	T	0.7112	East Asian ancestry	1.4224	0.2888	0.001024	0.000420648	0.999579	0.000420825
Body mass index	-0.02456	0.004433	3.02099e-08	158284	rs7692081	G	A	0.7982	East Asian ancestry	1.5964	0.2018	0.000603194	0.000194321	0.999806	0.000194359
Body mass index	0.02236	0.003961	1.639e-08	158284	rs4357030	T	C	0.5296	East Asian ancestry	1.0592	0.4704	0.00049997	0.000249109	0.999751	0.000249171
Body mass index	-0.02617	0.004398	2.67602e-09	158284	rs1035491	G	A	0.2417	East Asian ancestry	0.4834	0.7583	0.000684869	0.000251047	0.999749	0.00025111
Body mass index	-0.03827	0.003878	5.68853e-23	158284	rs10062657	A	C	0.5947	East Asian ancestry	1.1894	0.4053	0.00146459	0.000706027	0.999294	0.000706526
Body mass index	-0.02439	0.00357	8.33489e-12	158284	rs6881648	C	A	0.5609	East Asian ancestry	1.1218	0.4391	0.000594872	0.000293024	0.999707	0.000293109
Body mass index	0.02422	0.003544	8.25658e-12	158284	rs6882046	G	A	0.4886	East Asian ancestry	0.9772	0.5114	0.000586608	0.000293152	0.999707	0.000293238
Body mass index	-0.04102	0.003688	9.91745e-29	158284	rs35261542	A	C	0.4276	East Asian ancestry	0.8552	0.5724	0.00168264	0.00082368	0.999176	0.000824359
Body mass index	-0.03743	0.005305	1.7338e-12	158284	rs6913361	G	A	0.8516	East Asian ancestry	1.7032	0.1484	0.001401	0.000354111	0.999646	0.000354236
Body mass index	-0.03143	0.004038	7.10068e-15	158284	rs28895235	A	T	0.3887	East Asian ancestry	0.7774	0.6113	0.000987845	0.000469448	0.999531	0.000469669
Body mass index	0.03064	0.003752	3.21736e-16	158284	rs2206271	A	T	0.3501	East Asian ancestry	0.7002	0.6499	0.00093881	0.000427215	0.999573	0.000427397
Body mass index	-0.02569	0.004498	1.11199e-08	158284	rs9266629	C	T	0.1921	East Asian ancestry	0.3842	0.8079	0.000659976	0.000204853	0.999795	0.000204895
Body mass index	0.02195	0.003713	3.39203e-09	158284	rs9397585	C	T	0.6455	East Asian ancestry	1.291	0.3545	0.000481803	0.000220501	0.999779	0.00022055
Body mass index	0.0305	0.004442	6.59933e-12	158284	rs6947395	T	A	0.1975	East Asian ancestry	0.395	0.8025	0.00093025	0.000294878	0.999705	0.000294965
Body mass index	-0.01983	0.003545	2.23301e-08	158284	rs4366055	C	A	0.4889	East Asian ancestry	0.9778	0.5111	0.000393229	0.000196518	0.999803	0.000196556
Body mass index	0.02717	0.004419	7.85109e-10	158284	rs77636220	A	G	0.2041	East Asian ancestry	0.4082	0.7959	0.000738209	0.000239834	0.99976	0.000239892
Body mass index	0.02374	0.003936	1.62798e-09	158284	rs28857569	C	T	0.3142	East Asian ancestry	0.6284	0.6858	0.000563588	0.000242882	0.999757	0.000242941
Body mass index	-0.0223	0.003558	3.65502e-10	158284	rs5015933	C	T	0.5401	East Asian ancestry	1.0802	0.4599	0.00049729	0.000247046	0.999753	0.000247107
Body mass index	0.03484	0.003853	1.50107e-19	158284	rs7020996	T	C	0.4194	East Asian ancestry	0.8388	0.5806	0.00121383	0.000591142	0.999409	0.000591492
Body mass index	0.02437	0.004348	2.09701e-08	158284	rs3932549	C	A	0.6873	East Asian ancestry	1.3746	0.3127	0.000593897	0.000255279	0.999745	0.000255344
Body mass index	0.02076	0.003601	8.12007e-09	158284	rs11191021	G	A	0.4452	East Asian ancestry	0.8904	0.5548	0.000430978	0.0002129	0.999787	0.000212946
Body mass index	0.02504	0.003944	2.15601e-10	158284	rs4409766	C	T	0.2829	East Asian ancestry	0.5658	0.7171	0.000627002	0.000254397	0.999746	0.000254461
Body mass index	-0.0251	0.003708	1.28914e-11	158284	rs1568079	A	T	0.3558	East Asian ancestry	0.7116	0.6442	0.00063001	0.000288805	0.999711	0.000288888
Body mass index	0.02154	0.003675	4.58796e-09	158284	rs10764373	T	G	0.625	East Asian ancestry	1.25	0.375	0.000463972	0.000217487	0.999783	0.000217534
Body mass index	0.03007	0.004567	4.62594e-11	158284	rs1832886	A	G	0.7838	East Asian ancestry	1.5676	0.2162	0.000904205	0.000306449	0.999694	0.000306543
Body mass index	-0.0259	0.003855	1.83021e-11	158284	rs1907240	A	G	0.6975	East Asian ancestry	1.395	0.3025	0.00067081	0.000283073	0.999717	0.000283154
Body mass index	0.02157	0.00356	1.37899e-09	158284	rs10795945	C	T	0.5566	East Asian ancestry	1.1132	0.4434	0.000465265	0.000229651	0.99977	0.000229704
Body mass index	0.04596	0.003669	5.30152e-36	158284	rs60808706	A	G	0.3929	East Asian ancestry	0.7858	0.6071	0.00211232	0.0010077	0.998992	0.00100872
Body mass index	-0.02051	0.003575	9.65206e-09	158284	rs16937956	G	A	0.5639	East Asian ancestry	1.1278	0.4361	0.00042066	0.000206895	0.999793	0.000206938
Body mass index	-0.03831	0.003609	2.51478e-26	158284	rs11030100	T	G	0.4075	East Asian ancestry	0.815	0.5925	0.00146766	0.000708713	0.999291	0.000709215
Body mass index	-0.02082	0.003603	7.587e-09	158284	rs10835389	C	T	0.5926	East Asian ancestry	1.1852	0.4074	0.000433472	0.000209302	0.999791	0.000209346
Body mass index	0.02399	0.003907	8.14198e-10	158284	rs11602339	T	C	0.3138	East Asian ancestry	0.6276	0.6862	0.00057552	0.000247853	0.999752	0.000247914
Body mass index	-0.02239	0.003972	1.734e-08	158284	rs7305242	C	T	0.5732	East Asian ancestry	1.1464	0.4268	0.000501312	0.000245284	0.999755	0.000245344
Body mass index	-0.03183	0.00474	1.88278e-11	158284	rs80234489	C	A	0.1911	East Asian ancestry	0.3822	0.8089	0.00101315	0.000313227	0.999687	0.000313325
Body mass index	0.03141	0.004252	1.516e-13	158284	rs9568867	A	G	0.2235	East Asian ancestry	0.447	0.7765	0.000986588	0.00034244	0.999658	0.000342558
Body mass index	0.03988	0.00552	4.9877e-13	158284	rs75766425	C	G	0.1272	East Asian ancestry	0.2544	0.8728	0.00159041	0.000353136	0.999647	0.000353261
Body mass index	0.02027	0.003606	1.907e-08	158284	rs729050	T	G	0.4115	East Asian ancestry	0.823	0.5885	0.000410873	0.000199	0.999801	0.00019904
Body mass index	-0.02419	0.004357	2.84898e-08	158284	rs72749754	C	G	0.2136	East Asian ancestry	0.4272	0.7864	0.000585156	0.000196583	0.999803	0.000196622
Body mass index	0.02823	0.004261	3.48498e-11	158284	rs2540034	T	C	0.3238	East Asian ancestry	0.6476	0.6762	0.000796933	0.000348983	0.999651	0.000349104
Body mass index	-0.02516	0.003874	8.26038e-11	158284	rs1011939	A	G	0.3392	East Asian ancestry	0.6784	0.6608	0.000633026	0.000283777	0.999716	0.000283858
Body mass index	0.03043	0.005044	1.61298e-09	158284	rs3888190	A	C	0.1441	East Asian ancestry	0.2882	0.8559	0.000925985	0.000228413	0.999772	0.000228465
Body mass index	0.07922	0.004414	4.91134e-72	158284	rs11642015	T	C	0.2058	East Asian ancestry	0.4116	0.7942	0.00627581	0.00205152	0.997948	0.00205573
Body mass index	-0.03034	0.004649	6.79673e-11	158284	rs12597682	A	C	0.178	East Asian ancestry	0.356	0.822	0.000920516	0.000269372	0.999731	0.000269445
Body mass index	0.02298	0.003979	7.69006e-09	158284	rs4790981	G	A	0.7124	East Asian ancestry	1.4248	0.2876	0.00052808	0.000216393	0.999784	0.00021644
Body mass index	-0.02424	0.004333	2.21998e-08	158284	rs55934576	C	T	0.2898	East Asian ancestry	0.5796	0.7102	0.000587578	0.000241866	0.999758	0.000241924
Body mass index	0.051	0.004293	1.52405e-32	158284	rs6567160	C	T	0.2162	East Asian ancestry	0.4324	0.7838	0.002601	0.000881518	0.999118	0.000882296
Body mass index	-0.02136	0.003827	2.37099e-08	158284	rs1518170	C	T	0.6858	East Asian ancestry	1.3716	0.3142	0.00045625	0.000196624	0.999803	0.000196662
Body mass index	-0.05502	0.003704	6.53431e-50	158284	rs35560038	T	A	0.6113	East Asian ancestry	1.2226	0.3887	0.0030272	0.0014386	0.998561	0.00144067
Body mass index	0.02649	0.004567	6.58203e-09	158284	rs16978956	G	A	0.1884	East Asian ancestry	0.3768	0.8116	0.00070172	0.000214594	0.999785	0.00021464
Body mass index	-0.02051	0.003718	3.47696e-08	158284	rs4811309	A	G	0.3631	East Asian ancestry	0.7262	0.6369	0.00042066	0.000194562	0.999805	0.0001946
Body mass index	-0.02594	0.003543	2.45076e-13	158284	rs139913	A	T	0.4785	East Asian ancestry	0.957	0.5215	0.000672884	0.00033582	0.999664	0.000335933
Body mass index	0.0143	0.0016	1.69981e-18	789125	rs12044597	G	A	0.5029	European ancestry	1.0058	0.4971	0.00020449	0.000102242	0.999898	0.000102252	0.052579	81.7844	788617	507	1555.46
Body mass index	-0.0104	0.0017	1.40001e-09	692206	rs2284746	G	C	0.5238	European ancestry	1.0476	0.4762	0.00010816	5.39575e-05	0.999946	5.39604e-05
Body mass index	-0.0192	0.0023	1.10002e-16	690921	rs6692586	G	A	0.832	European ancestry	1.664	0.168	0.00036864	0.000103054	0.999897	0.000103065
Body mass index	-0.0102	0.0018	9.29994e-09	688609	rs705217	G	T	0.3652	European ancestry	0.7304	0.6348	0.00010404	4.8239e-05	0.999952	4.82413e-05
Body mass index	0.0164	0.0021	6.79986e-15	687234	rs4660443	T	C	0.2218	European ancestry	0.4436	0.7782	0.00026896	9.28476e-05	0.999907	9.28562e-05
Body mass index	0.0172	0.0025	1.10002e-11	690856	rs17014375	G	T	0.1348	European ancestry	0.2696	0.8652	0.00029584	6.9007e-05	0.999931	6.90118e-05
Body mass index	-0.0152	0.0018	1.39991e-16	632868	rs7535528	A	G	0.3741	European ancestry	0.7482	0.6259	0.00023104	0.000108196	0.999892	0.000108207
Body mass index	0.0131	0.0018	3.69999e-13	691544	rs2235564	T	C	0.3466	European ancestry	0.6932	0.6534	0.00017161	7.77285e-05	0.999922	7.77345e-05
Body mass index	-0.0112	0.0017	1.5e-10	689808	rs10914462	G	A	0.4255	European ancestry	0.851	0.5745	0.00012544	6.13276e-05	0.999939	6.13313e-05
Body mass index	-0.0146	0.0018	2.39994e-15	664083	rs12033257	G	A	0.3835	European ancestry	0.767	0.6165	0.00021316	0.000100794	0.999899	0.000100804
Body mass index	-0.0173	0.002	1.59993e-17	689723	rs6587552	G	A	0.7591	European ancestry	1.5182	0.2409	0.00029929	0.000109461	0.999891	0.000109473
Body mass index	-0.01	0.0018	1.79999e-08	677818	rs6673081	C	T	0.5534	European ancestry	1.1068	0.4466	0.0001	4.94297e-05	0.999951	4.94321e-05
Body mass index	0.0475	0.002	1.1995e-122	795504	rs543874	G	A	0.1952	European ancestry	0.3904	0.8048	0.00225625	0.0007089	0.999291	0.000709403
Body mass index	-0.0101	0.0016	4.79999e-10	794625	rs11118308	G	A	0.4703	European ancestry	0.9406	0.5297	0.00010201	5.0825e-05	0.999949	5.08276e-05
Body mass index	0.0167	0.0028	4.39997e-09	688867	rs17425707	C	T	0.1003	European ancestry	0.2006	0.8997	0.00027889	5.0334e-05	0.99995	5.03366e-05
Body mass index	0.0137	0.0018	8.60003e-15	691779	rs6593688	G	A	0.3733	European ancestry	0.7466	0.6267	0.00018769	8.78191e-05	0.999912	8.78268e-05
Body mass index	-0.0206	0.0026	1.10002e-15	689849	rs946824	C	T	0.859	European ancestry	1.718	0.141	0.00042436	0.000102796	0.999897	0.000102807
Body mass index	0.0107	0.0018	2.39999e-09	685079	rs1891216	G	T	0.3759	European ancestry	0.7518	0.6241	0.00011449	5.37185e-05	0.999946	5.37214e-05
Body mass index	-0.0141	0.0019	1.29987e-13	795271	rs2791653	G	A	0.7577	European ancestry	1.5154	0.2423	0.00019881	7.29993e-05	0.999927	7.30047e-05
Body mass index	-0.0188	0.0017	7.19946e-29	767846	rs657452	G	A	0.6216	European ancestry	1.2432	0.3784	0.00035344	0.000166268	0.999834	0.000166295
Body mass index	-0.0161	0.0016	7.19946e-23	795247	rs2481665	C	T	0.4408	European ancestry	0.8816	0.5592	0.00025921	0.000127788	0.999872	0.000127804
Body mass index	0.0125	0.0017	3.80014e-13	681362	rs7519259	A	G	0.5356	European ancestry	1.0712	0.4644	0.00015625	7.7729e-05	0.999922	7.7735e-05
Body mass index	-0.0184	0.0016	9.30037e-30	794579	rs7551507	T	C	0.5633	European ancestry	1.1266	0.4367	0.00033856	0.000166567	0.999833	0.000166595
Body mass index	0.024	0.0022	1e-28	691566	rs12049202	T	C	0.203	European ancestry	0.406	0.797	0.000576	0.000186383	0.999814	0.000186418
Body mass index	0.0106	0.0019	3.40001e-08	670078	rs818524	C	T	0.6939	European ancestry	1.3878	0.3061	0.00011236	4.77312e-05	0.999952	4.77334e-05
Body mass index	-0.0104	0.0018	5.19996e-09	691969	rs2007231	T	C	0.6387	European ancestry	1.2774	0.3613	0.00010816	4.99185e-05	0.99995	4.9921e-05
Body mass index	-0.0097	0.0016	2.90001e-09	781928	rs10733051	G	A	0.4802	European ancestry	0.9604	0.5198	9.409e-05	4.69712e-05	0.999953	4.69734e-05
Body mass index	0.0196	0.0026	5.30029e-14	795119	rs12564992	G	A	0.1144	European ancestry	0.2288	0.8856	0.00038416	7.78405e-05	0.999922	7.78466e-05
Body mass index	-0.0118	0.0019	1.29999e-09	684857	rs10915840	A	G	0.283	European ancestry	0.566	0.717	0.00013924	5.65067e-05	0.999943	5.65098e-05
Body mass index	0.0122	0.0018	4.49987e-11	686378	rs4653017	T	C	0.6818	European ancestry	1.3636	0.3182	0.00014884	6.45813e-05	0.999935	6.45855e-05
Body mass index	-0.0169	0.0017	1.29987e-24	793546	rs977747	G	T	0.5949	European ancestry	1.1898	0.4051	0.00028561	0.000137661	0.999862	0.00013768
Body mass index	0.0331	0.0021	1.9002e-57	786001	rs1993709	G	A	0.8177	European ancestry	1.6354	0.1823	0.00109561	0.000326638	0.999673	0.000326745
Body mass index	0.0206	0.0017	1.39991e-35	792657	rs11165643	T	C	0.5828	European ancestry	1.1656	0.4172	0.00042436	0.000206361	0.999794	0.000206404
Body mass index	-0.0123	0.002	1.2e-09	689295	rs10747488	A	C	0.7601	European ancestry	1.5202	0.2399	0.00015129	5.51749e-05	0.999945	5.51779e-05
Body mass index	-0.0129	0.0019	7.70016e-12	686508	rs11185111	A	G	0.3042	European ancestry	0.6084	0.6958	0.00016641	7.04455e-05	0.99993	7.04504e-05
Body mass index	0.0649	0.005	3.19963e-38	769184	rs7550711	T	C	0.03058	European ancestry	0.06116	0.96942	0.00421201	0.000249729	0.99975	0.000249791
Body mass index	0.0129	0.0018	1.39991e-12	672697	rs4414033	A	G	0.627	European ancestry	1.254	0.373	0.00016641	7.78369e-05	0.999922	7.7843e-05
Body mass index	-0.0155	0.0016	1.50003e-21	788624	rs10920678	G	A	0.5709	European ancestry	1.1418	0.4291	0.00024025	0.00011771	0.999882	0.000117723
Body mass index	-0.0146	0.002	9.49948e-13	688602	rs12041258	C	T	0.2287	European ancestry	0.4574	0.7713	0.00021316	7.52013e-05	0.999925	7.52069e-05
Body mass index	0.0235	0.0018	4.10015e-38	691876	rs2820311	G	A	0.3369	European ancestry	0.6738	0.6631	0.00055225	0.000246744	0.999753	0.000246804
Body mass index	-0.0116	0.0018	6.00067e-11	666229	rs16849710	G	A	0.515	European ancestry	1.03	0.485	0.00013456	6.72194e-05	0.999933	6.7224e-05
Body mass index	-0.0137	0.0017	1.99986e-15	690808	rs2693826	A	G	0.4421	European ancestry	0.8842	0.5579	0.00018769	9.25866e-05	0.999907	9.25951e-05
Body mass index	0.0097	0.0017	1.5e-08	690038	rs4358081	C	A	0.4631	European ancestry	0.9262	0.5369	9.409e-05	4.67888e-05	0.999953	4.6791e-05
Body mass index	-0.0191	0.0017	9.09913e-31	793368	rs6545714	A	G	0.6139	European ancestry	1.2278	0.3861	0.00036481	0.000172939	0.999827	0.000172969
Body mass index	0.0119	0.0018	8.99912e-11	684620	rs1371108	A	C	0.3247	European ancestry	0.6494	0.6753	0.00014161	6.21016e-05	0.999938	6.21055e-05
Body mass index	0.0121	0.0017	1.69981e-12	689752	rs4851029	G	T	0.5247	European ancestry	1.0494	0.4753	0.00014641	7.30264e-05	0.999927	7.30317e-05
Body mass index	0.0166	0.0022	2.99985e-14	795369	rs10192119	G	T	0.1673	European ancestry	0.3346	0.8327	0.00027556	7.67769e-05	0.999923	7.67828e-05
Body mass index	-0.0121	0.0017	3.10027e-12	678175	rs1521527	C	G	0.5324	European ancestry	1.0648	0.4676	0.00014641	7.28976e-05	0.999927	7.29029e-05
Body mass index	0.0125	0.0022	1.09999e-08	691663	rs17499593	G	C	0.1897	European ancestry	0.3794	0.8103	0.00015625	4.80356e-05	0.999952	4.80379e-05
Body mass index	0.012	0.0017	2.39994e-12	692576	rs1064213	A	G	0.492	European ancestry	0.984	0.508	0.000144	7.19816e-05	0.999928	7.19867e-05
Body mass index	0.0172	0.0019	3.29989e-20	691706	rs4639527	G	A	0.3012	European ancestry	0.6024	0.6988	0.00029584	0.000124536	0.999875	0.000124551
Body mass index	0.0574	0.0021	7.49894e-157	789534	rs13021737	G	A	0.8319	European ancestry	1.6638	0.1681	0.00329476	0.000921494	0.999079	0.000922344
Body mass index	0.0121	0.0018	1.99986e-11	685712	rs10169594	C	T	0.3596	European ancestry	0.7192	0.6404	0.00014641	6.74329e-05	0.999933	6.74374e-05
Body mass index	0.0197	0.0024	6.90081e-17	792972	rs4556997	A	C	0.1349	European ancestry	0.2698	0.8651	0.00038809	9.05818e-05	0.999909	9.059e-05
Body mass index	-0.015	0.0017	6.79986e-18	689345	rs429343	G	A	0.5813	European ancestry	1.1626	0.4187	0.000225	0.000109526	0.99989	0.000109538
Body mass index	-0.0141	0.0024	3.09999e-09	689505	rs3764835	A	G	0.1528	European ancestry	0.3056	0.8472	0.00019881	5.14728e-05	0.999949	5.14754e-05
Body mass index	-0.0123	0.002	3.29997e-10	691535	rs3754963	T	A	0.2574	European ancestry	0.5148	0.7426	0.00015129	5.78367e-05	0.999942	5.78401e-05
Body mass index	0.0098	0.0017	1.79999e-08	690521	rs12328930	C	T	0.4235	European ancestry	0.847	0.5765	9.604e-05	4.68959e-05	0.999953	4.68981e-05
Body mass index	0.0164	0.0017	9.09913e-23	794198	rs1528435	T	C	0.6331	European ancestry	1.2662	0.3669	0.00026896	0.00012495	0.999875	0.000124966
Body mass index	0.0116	0.0016	7.89951e-13	793581	rs3731695	C	T	0.5582	European ancestry	1.1164	0.4418	0.00013456	6.63684e-05	0.999934	6.63728e-05
Body mass index	-0.0186	0.0019	6.90081e-24	780823	rs7599312	A	G	0.2652	European ancestry	0.5304	0.7348	0.00034596	0.000134834	0.999865	0.000134852
Body mass index	0.0105	0.0017	3.89996e-10	784462	rs1260326	C	T	0.5973	European ancestry	1.1946	0.4027	0.00011025	5.30375e-05	0.999947	5.30403e-05
Body mass index	-0.0129	0.0017	6.70039e-14	690950	rs17399237	C	T	0.5497	European ancestry	1.0994	0.4503	0.00016641	8.23829e-05	0.999918	8.23897e-05
Body mass index	-0.0211	0.0023	1e-19	690522	rs930295	C	A	0.8417	European ancestry	1.6834	0.1583	0.00044521	0.000118641	0.999881	0.000118655
Body mass index	-0.0219	0.0017	2.19989e-36	679487	rs4671328	G	T	0.5533	European ancestry	1.1066	0.4467	0.00047961	0.00023708	0.999763	0.000237136
Body mass index	-0.016	0.0018	2.29985e-19	692414	rs7557796	C	T	0.6524	European ancestry	1.3048	0.3476	0.000256	0.000116108	0.999884	0.000116122
Body mass index	0.0166	0.0019	1.9002e-18	691479	rs10197031	C	T	0.2834	European ancestry	0.5668	0.7166	0.00027556	0.000111924	0.999888	0.000111936
Body mass index	0.0123	0.0022	4.30002e-08	682166	rs1445652	A	G	0.1855	European ancestry	0.371	0.8145	0.00015129	4.57167e-05	0.999954	4.57188e-05
Body mass index	-0.0331	0.0033	2.80027e-23	635414	rs4482463	A	C	0.9213	European ancestry	1.8426	0.0787	0.00109561	0.000158877	0.999841	0.000158903
Body mass index	0.0107	0.0018	1.09999e-09	691763	rs3732084	C	T	0.6139	European ancestry	1.2278	0.3861	0.00011449	5.42744e-05	0.999946	5.42773e-05
Body mass index	0.0155	0.0018	4.10015e-17	691302	rs2162524	C	T	0.3321	European ancestry	0.6642	0.6679	0.00024025	0.00010658	0.999893	0.000106591
Body mass index	0.0325	0.0016	6.70039e-90	792111	rs10182181	G	A	0.4753	European ancestry	0.9506	0.5247	0.00105625	0.000526836	0.999473	0.000527114
Body mass index	-0.0103	0.0017	2.19999e-09	678635	rs902695	A	G	0.4798	European ancestry	0.9596	0.5202	0.00010609	5.29584e-05	0.999947	5.29612e-05
Body mass index	-0.0118	0.002	2.90001e-09	689971	rs4954638	C	A	0.2492	European ancestry	0.4984	0.7508	0.00013924	5.21034e-05	0.999948	5.21061e-05
Body mass index	0.0141	0.0024	4.70002e-09	688253	rs4589691	G	C	0.1579	European ancestry	0.3158	0.8421	0.00019881	5.28706e-05	0.999947	5.28734e-05
Body mass index	-0.0189	0.0024	6.4003e-15	688977	rs11889536	G	A	0.1493	European ancestry	0.2986	0.8507	0.00035721	9.07381e-05	0.999909	9.07464e-05
Body mass index	0.0107	0.002	4.70002e-08	692568	rs934224	T	C	0.7399	European ancestry	1.4798	0.2601	0.00011449	4.40667e-05	0.999956	4.40687e-05
Body mass index	-0.0131	0.0018	6.79986e-14	692482	rs4952843	G	A	0.3807	European ancestry	0.7614	0.6193	0.00017161	8.09201e-05	0.999919	8.09267e-05
Body mass index	-0.0145	0.0019	1.59993e-14	687646	rs3806572	A	G	0.2788	European ancestry	0.5576	0.7212	0.00021025	8.45502e-05	0.999915	8.45573e-05
Body mass index	-0.0144	0.0017	1.29987e-16	691163	rs2861683	C	A	0.407	European ancestry	0.814	0.593	0.00020736	0.000100093	0.9999	0.000100103
Body mass index	-0.0141	0.0022	1.89998e-10	691115	rs17551974	A	C	0.1782	European ancestry	0.3564	0.8218	0.00019881	5.82294e-05	0.999942	5.82328e-05
Body mass index	0.015	0.002	2.09991e-13	786272	rs17203016	G	A	0.196	European ancestry	0.392	0.804	0.000225	7.09128e-05	0.999929	7.09178e-05
Body mass index	0.0156	0.0018	6.4998e-18	680852	rs199783965	T	C	0.3461	European ancestry	0.6922	0.6539	0.00024336	0.000110152	0.99989	0.000110164
Body mass index	-0.0106	0.0017	1.29999e-09	677983	rs2317299	C	T	0.5597	European ancestry	1.1194	0.4403	0.00011236	5.53791e-05	0.999945	5.53821e-05
Body mass index	0.0137	0.0022	8.9e-10	691863	rs17033117	T	C	0.1872	European ancestry	0.3744	0.8128	0.00018769	5.71164e-05	0.999943	5.71196e-05
Body mass index	0.0239	0.0017	2.39994e-44	692159	rs11713193	A	G	0.5073	European ancestry	1.0146	0.4927	0.00057121	0.000285544	0.999714	0.000285626
Body mass index	0.0141	0.0018	1.29987e-14	783729	rs1452075	T	C	0.7277	European ancestry	1.4554	0.2723	0.00019881	7.87895e-05	0.999921	7.87957e-05
Body mass index	-0.0234	0.0027	5.50047e-18	691892	rs1006896	C	A	0.1061	European ancestry	0.2122	0.8939	0.00054756	0.000103864	0.999896	0.000103875
Body mass index	0.0171	0.002	2.49977e-18	795579	rs645040	T	G	0.7762	European ancestry	1.5524	0.2238	0.00029241	0.000101591	0.999898	0.000101601
Body mass index	0.0148	0.0021	3.19963e-12	776837	rs6443750	C	T	0.8068	European ancestry	1.6136	0.1932	0.00021904	6.82852e-05	0.999932	6.82898e-05
Body mass index	0.0323	0.0021	1.59993e-52	778333	rs9816226	T	A	0.8199	European ancestry	1.6398	0.1801	0.00104329	0.000308113	0.999692	0.000308208
Body mass index	-0.0126	0.0019	8.10028e-11	691313	rs1552893	G	A	0.2777	European ancestry	0.5554	0.7223	0.00015876	6.3689e-05	0.999936	6.36931e-05
Body mass index	0.0116	0.0018	1.40001e-10	690832	rs6764533	A	G	0.359	European ancestry	0.718	0.641	0.00013456	6.19296e-05	0.999938	6.19335e-05
Body mass index	0.015	0.0027	2.5e-08	777038	rs17535749	A	G	0.1023	European ancestry	0.2046	0.8977	0.000225	4.13256e-05	0.999959	4.13273e-05
Body mass index	0.0198	0.0027	2.19989e-13	690346	rs754635	G	C	0.8873	European ancestry	1.7746	0.1127	0.00039204	7.8407e-05	0.999922	7.84131e-05
Body mass index	0.011	0.0018	1.6e-09	692571	rs7626079	T	C	0.3434	European ancestry	0.6868	0.6566	0.000121	5.45653e-05	0.999945	5.45683e-05
Body mass index	0.0099	0.0017	1.6e-08	691955	rs1656377	C	T	0.5885	European ancestry	1.177	0.4115	9.801e-05	4.74697e-05	0.999953	4.7472e-05
Body mass index	0.0187	0.0032	2.99999e-09	791327	rs13069244	A	G	0.07747	European ancestry	0.15494	0.92253	0.00034969	4.99836e-05	0.99995	4.99861e-05
Body mass index	-0.0116	0.0019	3.69999e-10	685285	rs2600226	T	C	0.6697	European ancestry	1.3394	0.3303	0.00013456	5.95299e-05	0.99994	5.95334e-05
Body mass index	-0.0105	0.0017	2.5e-10	778076	rs9845966	G	T	0.5479	European ancestry	1.0958	0.4521	0.00011025	5.46191e-05	0.999945	5.46221e-05
Body mass index	-0.0129	0.0019	1.59993e-11	686850	rs4858193	C	T	0.2779	European ancestry	0.5558	0.7221	0.00016641	6.67875e-05	0.999933	6.6792e-05
Body mass index	-0.0167	0.0022	4.30031e-14	689500	rs33500	T	C	0.8082	European ancestry	1.6164	0.1918	0.00027889	8.6463e-05	0.999914	8.64705e-05
Body mass index	0.0137	0.0019	1.29987e-13	688452	rs538579	C	G	0.3228	European ancestry	0.6456	0.6772	0.00018769	8.20581e-05	0.999918	8.20649e-05
Body mass index	0.0127	0.0018	6.59933e-13	691912	rs3772882	A	C	0.3661	European ancestry	0.7322	0.6339	0.00016129	7.48614e-05	0.999925	7.4867e-05
Body mass index	-0.0136	0.0018	2.29985e-14	790612	rs7640424	T	C	0.2969	European ancestry	0.5938	0.7031	0.00018496	7.72209e-05	0.999923	7.72269e-05
Body mass index	-0.0143	0.0023	2.19999e-10	690613	rs2868975	A	G	0.178	European ancestry	0.356	0.822	0.00020449	5.98403e-05	0.99994	5.98439e-05
Body mass index	0.0152	0.0018	1.39991e-17	795515	rs8192675	C	T	0.2888	European ancestry	0.5776	0.7112	0.00023104	9.49087e-05	0.999905	9.49177e-05
Body mass index	-0.0177	0.0023	2.19989e-14	789318	rs10510419	T	G	0.1416	European ancestry	0.2832	0.8584	0.00031329	7.61604e-05	0.999924	7.61662e-05
Body mass index	-0.0174	0.0017	1.29987e-25	783625	rs2365389	T	C	0.4143	European ancestry	0.8286	0.5857	0.00030276	0.000146933	0.999853	0.000146954
Body mass index	0.0132	0.0017	4.00037e-14	692250	rs6785245	C	T	0.3969	European ancestry	0.7938	0.6031	0.00017424	8.34158e-05	0.999917	8.34228e-05
Body mass index	-0.0135	0.0023	2.1e-09	691059	rs12629015	G	A	0.1852	European ancestry	0.3704	0.8148	0.00018225	5.50034e-05	0.999945	5.50064e-05
Body mass index	0.0216	0.0018	9.20026e-32	691519	rs1320903	A	G	0.3174	European ancestry	0.6348	0.6826	0.00046656	0.000202167	0.999798	0.000202208
Body mass index	0.0369	0.0035	3.19963e-26	692316	rs16851483	T	G	0.06928	European ancestry	0.13856	0.93072	0.00136161	0.000175594	0.999824	0.000175625
Body mass index	-0.0149	0.0024	5.69994e-10	689710	rs7615297	G	C	0.1465	European ancestry	0.293	0.8535	0.00022201	5.55193e-05	0.999944	5.55223e-05
Body mass index	0.0156	0.0017	3.59998e-21	789179	rs6804842	G	A	0.572	European ancestry	1.144	0.428	0.00024336	0.000119157	0.999881	0.000119171
Body mass index	-0.0139	0.0019	1.69981e-13	691815	rs7637852	G	A	0.6951	European ancestry	1.3902	0.3049	0.00019321	8.18963e-05	0.999918	8.1903e-05
Body mass index	-0.0181	0.0017	3.59998e-27	790870	rs2325036	C	A	0.3845	European ancestry	0.769	0.6155	0.00032761	0.000155064	0.999845	0.000155088
Body mass index	-0.0202	0.0017	5.19996e-32	692324	rs1454687	G	C	0.5227	European ancestry	1.0454	0.4773	0.00040804	0.000203599	0.999796	0.000203641
Body mass index	0.0141	0.0017	4.10015e-16	692017	rs1436344	C	G	0.5922	European ancestry	1.1844	0.4078	0.00019881	9.60249e-05	0.999904	9.60341e-05
Body mass index	-0.0123	0.0017	3.40017e-13	785955	rs2124499	C	G	0.3718	European ancestry	0.7436	0.6282	0.00015129	7.0672e-05	0.999929	7.0677e-05
Body mass index	0.0153	0.0017	1.39991e-18	689978	rs355777	C	G	0.4106	European ancestry	0.8212	0.5894	0.00023409	0.000113303	0.999887	0.000113316
Body mass index	0.0101	0.0017	5e-09	692523	rs1476322	A	G	0.569	European ancestry	1.138	0.431	0.00010201	5.00337e-05	0.99995	5.00362e-05
Body mass index	-0.0104	0.0019	4e-08	681709	rs6772756	G	A	0.3372	European ancestry	0.6744	0.6628	0.00010816	4.83467e-05	0.999952	4.8349e-05
Body mass index	-0.0127	0.002	5.39995e-10	689186	rs865809	G	A	0.7678	European ancestry	1.5356	0.2322	0.00016129	5.75106e-05	0.999942	5.75139e-05
Body mass index	0.0324	0.0016	3.40017e-86	793518	rs10938397	G	A	0.4317	European ancestry	0.8634	0.5683	0.00104976	0.000515086	0.999485	0.000515351
Body mass index	-0.0128	0.0018	2.80027e-13	690324	rs326896	T	C	0.3925	European ancestry	0.785	0.6075	0.00016384	7.81332e-05	0.999922	7.81394e-05
Body mass index	-0.0141	0.0017	1.50003e-16	795263	rs4864201	C	T	0.6469	European ancestry	1.2938	0.3531	0.00019881	9.08245e-05	0.999909	9.08328e-05
Body mass index	0.0112	0.0018	3.2e-10	687189	rs331966	C	A	0.3792	European ancestry	0.7584	0.6208	0.00012544	5.9059e-05	0.999941	5.90625e-05
Body mass index	-0.0139	0.002	4.10015e-12	691580	rs11736228	T	A	0.2587	European ancestry	0.5174	0.7413	0.00019321	7.41054e-05	0.999926	7.41109e-05
Body mass index	0.0094	0.0016	1e-08	794161	rs1492767	T	C	0.4957	European ancestry	0.9914	0.5043	8.836e-05	4.41767e-05	0.999956	4.41787e-05
Body mass index	-0.0101	0.0017	4.09996e-09	692398	rs7685048	T	C	0.4654	European ancestry	0.9308	0.5346	0.00010201	5.07608e-05	0.999949	5.07633e-05
Body mass index	0.047	0.0032	1.10002e-47	792045	rs13107325	T	C	0.07373	European ancestry	0.14746	0.92627	0.002209	0.000301722	0.999698	0.000301813
Body mass index	0.0176	0.0026	5.00035e-12	689307	rs2051559	C	T	0.1308	European ancestry	0.2616	0.8692	0.00030976	7.04341e-05	0.99993	7.0439e-05
Body mass index	-0.0142	0.0018	4.70002e-15	682543	rs13132853	G	A	0.3452	European ancestry	0.6904	0.6548	0.00020164	9.11562e-05	0.999909	9.11645e-05
Body mass index	-0.014	0.0022	2.19999e-10	794766	rs10009336	T	C	0.1638	European ancestry	0.3276	0.8362	0.000196	5.36921e-05	0.999946	5.3695e-05
Body mass index	-0.0128	0.0017	1.39991e-13	689263	rs6815910	A	T	0.5435	European ancestry	1.087	0.4565	0.00016384	8.12999e-05	0.999919	8.13066e-05
Body mass index	0.0151	0.0023	3.80014e-11	794327	rs17001561	A	G	0.1573	European ancestry	0.3146	0.8427	0.00022801	6.04485e-05	0.99994	6.04522e-05
Body mass index	0.0103	0.0018	1e-08	681032	rs13147390	C	T	0.3569	European ancestry	0.7138	0.6431	0.00010609	4.87001e-05	0.999951	4.87024e-05
Body mass index	-0.0188	0.0026	5.00035e-13	794889	rs4148155	G	A	0.1127	European ancestry	0.2254	0.8873	0.00035344	7.06871e-05	0.999929	7.06921e-05
Body mass index	-0.0099	0.0017	8.70001e-09	690622	rs7694732	G	A	0.4378	European ancestry	0.8756	0.5622	9.801e-05	4.82466e-05	0.999952	4.8249e-05
Body mass index	-0.0179	0.0018	4.90004e-24	683488	rs1296328	C	A	0.5657	European ancestry	1.1314	0.4343	0.00032041	0.000157439	0.999843	0.000157464
Body mass index	-0.0117	0.0017	1.9002e-12	791087	rs13110266	A	G	0.4065	European ancestry	0.813	0.5935	0.00013689	6.60515e-05	0.999934	6.60559e-05
Body mass index	-0.0164	0.0022	2.90001e-13	689573	rs1522569	G	T	0.1819	European ancestry	0.3638	0.8181	0.00026896	8.00492e-05	0.99992	8.00556e-05
Body mass index	0.0136	0.0017	4.70002e-15	690573	rs2643452	A	T	0.5448	European ancestry	1.0896	0.4552	0.00018496	9.17376e-05	0.999908	9.1746e-05
Body mass index	-0.0167	0.0023	2.29985e-13	691097	rs6448587	C	A	0.1891	European ancestry	0.3782	0.8109	0.00027889	8.55306e-05	0.999914	8.5538e-05
Body mass index	-0.0148	0.002	5.00035e-13	682451	rs11945861	A	G	0.2369	European ancestry	0.4738	0.7631	0.00021904	7.91954e-05	0.999921	7.92017e-05
Body mass index	0.0109	0.002	2.99999e-08	518856	rs1804528	A	G	0.3507	European ancestry	0.7014	0.6493	0.00011881	5.41083e-05	0.999946	5.41113e-05
Body mass index	-0.0131	0.0016	6.4003e-16	793477	rs6841761	T	G	0.5252	European ancestry	1.0504	0.4748	0.00017161	8.5587e-05	0.999914	8.55944e-05
Body mass index	-0.0115	0.0018	1.40001e-10	692539	rs1863652	A	G	0.3449	European ancestry	0.6898	0.6551	0.00013225	5.97622e-05	0.99994	5.97658e-05
Body mass index	-0.0114	0.0017	6.29941e-11	686968	rs7683836	A	G	0.5405	European ancestry	1.081	0.4595	0.00012996	6.45537e-05	0.999935	6.45578e-05
Body mass index	0.0148	0.0018	9.09913e-16	690164	rs7730004	T	C	0.6693	European ancestry	1.3386	0.3307	0.00021904	9.69635e-05	0.999903	9.69729e-05
Body mass index	-0.0108	0.0018	2.39999e-09	684366	rs17424296	A	G	0.3659	European ancestry	0.7318	0.6341	0.00011664	5.4125e-05	0.999946	5.41279e-05
Body mass index	-0.0104	0.0018	1.40001e-08	690664	rs2931434	T	C	0.3168	European ancestry	0.6336	0.6832	0.00010816	4.68198e-05	0.999953	4.6822e-05
Body mass index	0.0192	0.0023	2.90001e-16	773762	rs13174863	G	A	0.1548	European ancestry	0.3096	0.8452	0.00036864	9.64635e-05	0.999904	9.64728e-05
Body mass index	0.0095	0.0017	3.79997e-08	690704	rs3844598	G	A	0.521	European ancestry	1.042	0.479	9.025e-05	4.50454e-05	0.999955	4.50474e-05
Body mass index	-0.0119	0.0016	2.29985e-13	794305	rs2367112	G	T	0.4919	European ancestry	0.9838	0.5081	0.00014161	7.07864e-05	0.999929	7.07914e-05
Body mass index	0.0331	0.0026	7.59976e-38	687944	rs16903285	C	T	0.1407	European ancestry	0.2814	0.8593	0.00109561	0.000264926	0.999735	0.000264996
Body mass index	0.0117	0.0018	6.59933e-11	692540	rs11739877	T	C	0.6118	European ancestry	1.2236	0.3882	0.00013689	6.5023e-05	0.999935	6.50272e-05
Body mass index	-0.0114	0.0016	1.99986e-12	794525	rs6595205	G	C	0.5305	European ancestry	1.061	0.4695	0.00012996	6.47382e-05	0.999935	6.47424e-05
Body mass index	-0.0166	0.0016	2.19989e-24	795302	rs7715256	T	G	0.5781	European ancestry	1.1562	0.4219	0.00027556	0.000134418	0.999866	0.000134436
Body mass index	-0.0265	0.0016	1.59993e-58	795430	rs2307111	C	T	0.3962	European ancestry	0.7924	0.6038	0.00070225	0.000335992	0.999664	0.000336105
Body mass index	0.0175	0.0019	1.50003e-19	691708	rs6235	G	C	0.2702	European ancestry	0.5404	0.7298	0.00030625	0.00012078	0.999879	0.000120795
Body mass index	-0.0123	0.0017	1.10002e-13	792278	rs11951673	T	C	0.3941	European ancestry	0.7882	0.6059	0.00015129	7.22516e-05	0.999928	7.22568e-05
Body mass index	0.01	0.0017	9.59997e-09	680441	rs10478110	C	A	0.4348	European ancestry	0.8696	0.5652	0.0001	4.91498e-05	0.999951	4.91522e-05
Body mass index	-0.0133	0.0016	3.29989e-16	794825	rs13184896	T	G	0.4346	European ancestry	0.8692	0.5654	0.00017689	8.69318e-05	0.999913	8.69394e-05
Body mass index	-0.0119	0.0021	9.49992e-09	691968	rs7724675	A	G	0.2238	European ancestry	0.4476	0.7762	0.00014161	4.91992e-05	0.999951	4.92016e-05
Body mass index	0.0103	0.0019	4.79999e-08	690818	rs7703576	C	T	0.2885	European ancestry	0.577	0.7115	0.00010609	4.35537e-05	0.999956	4.35556e-05
Body mass index	0.0125	0.0017	4.60045e-13	690830	rs16871902	A	G	0.4877	European ancestry	0.9754	0.5123	0.00015625	7.80777e-05	0.999922	7.80838e-05
Body mass index	0.0271	0.0041	6.4998e-11	788585	rs7704281	A	G	0.04531	European ancestry	0.09062	0.95469	0.00073441	6.35368e-05	0.999936	6.35408e-05
Body mass index	0.014	0.0017	5.50047e-17	747347	rs1503526	C	T	0.4838	European ancestry	0.9676	0.5162	0.000196	9.78971e-05	0.999902	9.79067e-05
Body mass index	-0.0121	0.0018	1.10002e-11	691741	rs2009416	T	C	0.361	European ancestry	0.722	0.639	0.00014641	6.75474e-05	0.999932	6.7552e-05
Body mass index	-0.0266	0.0023	7.10068e-30	681695	rs40067	A	G	0.1713	European ancestry	0.3426	0.8287	0.00070756	0.000200885	0.999799	0.000200926
Body mass index	-0.0113	0.0019	4e-09	690036	rs294704	T	G	0.7239	European ancestry	1.4478	0.2761	0.00012769	5.10425e-05	0.999949	5.10451e-05
Body mass index	-0.0117	0.0019	1e-09	688609	rs4518345	A	G	0.2842	European ancestry	0.5684	0.7158	0.00013689	5.56952e-05	0.999944	5.56983e-05
Body mass index	-0.0108	0.002	3.40001e-08	692586	rs876605	G	A	0.7352	European ancestry	1.4704	0.2648	0.00011664	4.54152e-05	0.999955	4.54172e-05
Body mass index	-0.0156	0.0019	3.90032e-17	689084	rs10942267	G	A	0.3088	European ancestry	0.6176	0.6912	0.00024336	0.000103887	0.999896	0.000103898
Body mass index	0.0097	0.0017	2e-08	691380	rs11738695	A	C	0.586	European ancestry	1.172	0.414	9.409e-05	4.56532e-05	0.999954	4.56553e-05
Body mass index	0.0118	0.002	2.39999e-09	688085	rs17056301	C	T	0.2636	European ancestry	0.5272	0.7364	0.00013924	5.40572e-05	0.999946	5.40601e-05
Body mass index	-0.0098	0.0017	1.7e-08	685314	rs189843	C	G	0.5557	European ancestry	1.1114	0.4443	9.604e-05	4.74241e-05	0.999953	4.74263e-05
Body mass index	0.0157	0.0027	6.1e-09	691018	rs17663412	A	C	0.1139	European ancestry	0.2278	0.8861	0.00024649	4.97549e-05	0.99995	4.97574e-05
Body mass index	0.0168	0.0018	4.49987e-20	792975	rs7730898	A	G	0.729	European ancestry	1.458	0.271	0.00028224	0.000111518	0.999888	0.000111531
Body mass index	-0.0095	0.0017	3.29997e-08	691791	rs806600	G	A	0.475	European ancestry	0.95	0.525	9.025e-05	4.50122e-05	0.999955	4.50142e-05
Body mass index	-0.0111	0.0018	4.09996e-10	734744	rs6556301	T	G	0.3596	European ancestry	0.7192	0.6404	0.00012321	5.67475e-05	0.999943	5.67507e-05
Body mass index	-0.0139	0.0017	4.60045e-16	795595	rs2228213	A	G	0.3481	European ancestry	0.6962	0.6519	0.00019321	8.76889e-05	0.999912	8.76966e-05
Body mass index	-0.0121	0.0018	1e-11	786723	rs9367368	C	T	0.3033	European ancestry	0.6066	0.6967	0.00014641	6.18755e-05	0.999938	6.18794e-05
Body mass index	-0.0132	0.0019	6.89922e-12	795072	rs9379827	A	C	0.2409	European ancestry	0.4818	0.7591	0.00017424	6.37256e-05	0.999936	6.37296e-05
Body mass index	0.0231	0.0042	3.40001e-08	690051	rs9370261	T	C	0.04601	European ancestry	0.09202	0.95399	0.00053361	4.68436e-05	0.999953	4.68458e-05
Body mass index	-0.0116	0.002	5.60003e-09	692596	rs947612	A	G	0.7516	European ancestry	1.5032	0.2484	0.00013456	5.0244e-05	0.99995	5.02465e-05
Body mass index	0.0158	0.0022	3.10027e-13	795598	rs2246012	C	T	0.1628	European ancestry	0.3256	0.8372	0.00024964	6.80499e-05	0.999932	6.80546e-05
Body mass index	0.0108	0.0019	1e-08	682316	rs1885728	A	G	0.6787	European ancestry	1.3574	0.3213	0.00011664	5.08705e-05	0.999949	5.08731e-05
Body mass index	-0.0165	0.0021	5.60015e-15	792749	rs3828783	A	G	0.1809	European ancestry	0.3618	0.8191	0.00027225	8.06814e-05	0.999919	8.06879e-05
Body mass index	0.0249	0.0018	1.39991e-45	789647	rs2744974	T	C	0.338	European ancestry	0.676	0.662	0.00062001	0.000277462	0.999723	0.000277539
Body mass index	-0.0121	0.0017	2.99985e-12	690961	rs765875	T	C	0.4808	European ancestry	0.9616	0.5192	0.00014641	7.30971e-05	0.999927	7.31024e-05
Body mass index	-0.0113	0.0018	3.40001e-10	778855	rs3806114	A	G	0.6773	European ancestry	1.3546	0.3227	0.00012769	5.58171e-05	0.999944	5.58202e-05
Body mass index	0.0409	0.0021	9.30037e-84	795612	rs987237	G	A	0.1803	European ancestry	0.3606	0.8197	0.00167281	0.000494456	0.999506	0.0004947
Body mass index	-0.0155	0.0018	1.69981e-18	685922	rs1327259	G	A	0.3872	European ancestry	0.7744	0.6128	0.00024025	0.000114011	0.999886	0.000114024
Body mass index	-0.0231	0.0035	2.39994e-11	789356	rs9688431	C	T	0.06034	European ancestry	0.12068	0.93966	0.00053361	6.05104e-05	0.999939	6.05141e-05
Body mass index	0.0147	0.0016	1.80011e-19	783533	rs9294260	A	G	0.4731	European ancestry	0.9462	0.5269	0.00021609	0.000107732	0.999892	0.000107744
Body mass index	0.0145	0.0017	6.79986e-17	791053	rs2357760	A	G	0.6754	European ancestry	1.3508	0.3246	0.00021025	9.21883e-05	0.999908	9.21967e-05
Body mass index	0.0139	0.002	1.20005e-11	685199	rs2875762	C	G	0.2473	European ancestry	0.4946	0.7527	0.00019321	7.19293e-05	0.999928	7.19344e-05
Body mass index	-0.0102	0.0017	1e-09	759626	rs1268065	A	G	0.4794	European ancestry	0.9588	0.5206	0.00010404	5.19317e-05	0.999948	5.19344e-05
Body mass index	0.0127	0.0023	1.79999e-08	679542	rs262130	T	C	0.1969	European ancestry	0.3938	0.8031	0.00016129	5.10097e-05	0.999949	5.10123e-05
Body mass index	-0.0194	0.0033	5e-09	774211	rs4495304	C	T	0.067	European ancestry	0.134	0.933	0.00037636	4.70533e-05	0.999953	4.70555e-05
Body mass index	0.0205	0.0018	1.9002e-30	792112	rs2033529	G	A	0.2936	European ancestry	0.5872	0.7064	0.00042025	0.000174319	0.999826	0.000174349
Body mass index	0.0122	0.0018	8.4004e-12	638224	rs3749897	T	C	0.4172	European ancestry	0.8344	0.5828	0.00014884	7.23792e-05	0.999928	7.23844e-05
Body mass index	0.014	0.0018	9.79941e-15	691020	rs1266874	G	A	0.3558	European ancestry	0.7116	0.6442	0.000196	8.98489e-05	0.99991	8.9857e-05
Body mass index	-0.0126	0.0021	1.89998e-09	691716	rs7761673	A	T	0.2058	European ancestry	0.4116	0.7942	0.00015876	5.18975e-05	0.999948	5.19002e-05
Body mass index	-0.0136	0.0017	5.50047e-16	793699	rs200810	C	T	0.3716	European ancestry	0.7432	0.6284	0.00018496	8.63813e-05	0.999914	8.63888e-05
Body mass index	-0.0115	0.0019	7.90005e-10	690564	rs9375702	T	C	0.705	European ancestry	1.41	0.295	0.00013225	5.50094e-05	0.999945	5.50124e-05
Body mass index	-0.0112	0.0017	1.2e-10	683953	rs9362662	G	A	0.5201	European ancestry	1.0402	0.4799	0.00012544	6.26186e-05	0.999937	6.26226e-05
Body mass index	-0.0146	0.0017	1.9002e-18	794597	rs901630	T	C	0.3973	European ancestry	0.7946	0.6027	0.00021316	0.000102083	0.999898	0.000102094
Body mass index	0.013	0.0019	7.39946e-12	793904	rs17789218	C	T	0.2392	European ancestry	0.4784	0.7608	0.000169	6.15104e-05	0.999938	6.15142e-05
Body mass index	0.0123	0.002	5.80003e-10	691835	rs156201	C	G	0.7606	European ancestry	1.5212	0.2394	0.00015129	5.50961e-05	0.999945	5.50991e-05
Body mass index	0.0175	0.0018	1.39991e-22	792474	rs3800229	T	G	0.7123	European ancestry	1.4246	0.2877	0.00030625	0.000125519	0.999874	0.000125535
Body mass index	0.0108	0.0019	1e-08	682726	rs1538247	C	T	0.3181	European ancestry	0.6362	0.6819	0.00011664	5.06013e-05	0.999949	5.06039e-05
Body mass index	0.012	0.0021	1.7e-08	688072	rs9478671	G	A	0.2087	European ancestry	0.4174	0.7913	0.000144	4.75616e-05	0.999952	4.75638e-05
Body mass index	0.0112	0.0017	1.59993e-11	770999	rs486359	C	G	0.4853	European ancestry	0.9706	0.5147	0.00012544	6.26658e-05	0.999937	6.26697e-05
Body mass index	-0.0236	0.0025	5.90065e-21	792699	rs13191362	G	A	0.1198	European ancestry	0.2396	0.8802	0.00055696	0.000117461	0.999883	0.000117474
Body mass index	-0.0221	0.0018	2.09991e-35	668894	rs17207196	T	C	0.4118	European ancestry	0.8236	0.5882	0.00048841	0.000236606	0.999763	0.000236662
Body mass index	-0.0166	0.0021	2.39994e-15	683086	rs3807645	A	G	0.221	European ancestry	0.442	0.779	0.00027556	9.48803e-05	0.999905	9.48893e-05
Body mass index	0.0169	0.0017	2.99985e-22	684574	rs11496125	T	C	0.4212	European ancestry	0.8424	0.5788	0.00028561	0.000139258	0.999861	0.000139277
Body mass index	0.0201	0.0033	1.7e-09	672411	rs10247983	A	G	0.9213	European ancestry	1.8426	0.0787	0.00040401	5.85865e-05	0.999941	5.859e-05
Body mass index	0.0115	0.0018	5.1e-10	682001	rs3800637	C	T	0.336	European ancestry	0.672	0.664	0.00013225	5.9011e-05	0.999941	5.90145e-05
Body mass index	-0.0141	0.0019	1.29987e-13	794299	rs2907948	A	G	0.2427	European ancestry	0.4854	0.7573	0.00019881	7.30812e-05	0.999927	7.30866e-05
Body mass index	0.0115	0.0019	1.40001e-09	689911	rs1830074	C	T	0.288	European ancestry	0.576	0.712	0.00013225	5.42373e-05	0.999946	5.42403e-05
Body mass index	0.0115	0.0017	3.90032e-11	687289	rs4307239	G	A	0.4578	European ancestry	0.9156	0.5422	0.00013225	6.5654e-05	0.999934	6.56583e-05
Body mass index	-0.0117	0.0018	2.99985e-11	686523	rs12718572	T	C	0.4024	European ancestry	0.8048	0.5976	0.00013689	6.5837e-05	0.999934	6.58414e-05
Body mass index	-0.012	0.0017	4.70002e-12	689782	rs38314	A	G	0.4912	European ancestry	0.9824	0.5088	0.000144	7.19777e-05	0.999928	7.19829e-05
Body mass index	-0.0204	0.0024	3.50026e-17	692233	rs13240600	G	A	0.1552	European ancestry	0.3104	0.8448	0.00041616	0.000109128	0.999891	0.00010914
Body mass index	-0.0157	0.0017	1.10002e-19	690410	rs7788008	A	G	0.4445	European ancestry	0.889	0.5555	0.00024649	0.000121726	0.999878	0.000121741
Body mass index	-0.0144	0.0019	1.20005e-13	791735	rs6461115	G	A	0.2285	European ancestry	0.457	0.7715	0.00020736	7.31101e-05	0.999927	7.31154e-05
Body mass index	0.0158	0.0025	3.59998e-10	692509	rs4722398	T	C	0.1336	European ancestry	0.2672	0.8664	0.00024964	5.77922e-05	0.999942	5.77955e-05
Body mass index	-0.0097	0.0017	2e-08	686892	rs10248136	T	C	0.5142	European ancestry	1.0284	0.4858	9.409e-05	4.70071e-05	0.999953	4.70093e-05
Body mass index	-0.0121	0.0018	3.29989e-11	692017	rs202240867	T	C	0.3422	European ancestry	0.6844	0.6578	0.00014641	6.59135e-05	0.999934	6.59179e-05
Body mass index	0.0311	0.0035	2.70023e-19	758322	rs11505821	T	A	0.0601	European ancestry	0.1202	0.9399	0.00096721	0.000109271	0.999891	0.000109283
Body mass index	-0.0197	0.0029	1.10002e-11	676265	rs7811342	C	T	0.1058	European ancestry	0.2116	0.8942	0.00038809	7.34316e-05	0.999927	7.3437e-05
Body mass index	-0.0107	0.0018	1.2e-09	690936	rs10243319	C	T	0.3939	European ancestry	0.7878	0.6061	0.00011449	5.46673e-05	0.999945	5.46703e-05
Body mass index	0.0153	0.0025	5.39995e-10	690818	rs774246	G	A	0.1444	European ancestry	0.2888	0.8556	0.00023409	5.7843e-05	0.999942	5.78463e-05
Body mass index	-0.0152	0.0018	2.60016e-17	681296	rs215634	G	A	0.6212	European ancestry	1.2424	0.3788	0.00023104	0.000108732	0.999891	0.000108744
Body mass index	0.0133	0.0017	1.39991e-15	790551	rs10269783	A	G	0.3896	European ancestry	0.7792	0.6104	0.00017689	8.41331e-05	0.999916	8.41402e-05
Body mass index	0.0139	0.0018	1e-14	690830	rs7780752	C	T	0.36	European ancestry	0.72	0.64	0.00019321	8.90312e-05	0.999911	8.90391e-05
Body mass index	-0.0153	0.0017	1e-18	684419	rs10953740	G	A	0.5534	European ancestry	1.1068	0.4466	0.00023409	0.00011571	0.999884	0.000115723
Body mass index	0.0127	0.0021	3.09999e-09	691773	rs2283093	T	C	0.2066	European ancestry	0.4132	0.7934	0.00016129	5.28762e-05	0.999947	5.2879e-05
Body mass index	0.0146	0.0022	5.00035e-11	688326	rs2543132	C	G	0.8134	European ancestry	1.6268	0.1866	0.00021316	6.4707e-05	0.999935	6.47112e-05
Body mass index	-0.0125	0.0018	1e-12	680665	rs1421334	C	A	0.5431	European ancestry	1.0862	0.4569	0.00015625	7.75445e-05	0.999922	7.75505e-05
Body mass index	0.0104	0.0017	4.90004e-10	785343	rs7826312	C	T	0.5879	European ancestry	1.1758	0.4121	0.00010816	5.24086e-05	0.999948	5.24114e-05
Body mass index	0.0146	0.002	1e-13	689192	rs12546578	A	T	0.7246	European ancestry	1.4492	0.2754	0.00021316	8.50742e-05	0.999915	8.50815e-05
Body mass index	-0.0133	0.0018	4.40048e-14	782549	rs12680842	G	A	0.3205	European ancestry	0.641	0.6795	0.00017689	7.70461e-05	0.999923	7.70521e-05
Body mass index	0.0156	0.0026	1.29999e-09	789771	rs12675063	T	A	0.1131	European ancestry	0.2262	0.8869	0.00024336	4.88221e-05	0.999951	4.88245e-05
Body mass index	0.0115	0.0018	6.89922e-11	684720	rs4072917	A	G	0.4694	European ancestry	0.9388	0.5306	0.00013225	6.58773e-05	0.999934	6.58817e-05
Body mass index	-0.0123	0.0018	2.80027e-11	793703	rs7844647	C	T	0.2681	European ancestry	0.5362	0.7319	0.00015129	5.9373e-05	0.999941	5.93765e-05
Body mass index	0.0112	0.0018	2.90001e-10	787870	rs13250058	T	G	0.6771	European ancestry	1.3542	0.3229	0.00012544	5.48513e-05	0.999945	5.48543e-05
Body mass index	-0.0177	0.0017	1.50003e-26	793993	rs6985109	A	G	0.5338	European ancestry	1.0676	0.4662	0.00031329	0.000155929	0.999844	0.000155953
Body mass index	0.0212	0.0036	5.60003e-09	668272	rs17119937	C	T	0.06905	European ancestry	0.1381	0.93095	0.00044944	5.77819e-05	0.999942	5.77852e-05
Body mass index	0.0156	0.0021	3.10027e-13	793986	rs6471941	A	G	0.1684	European ancestry	0.3368	0.8316	0.00024336	6.8161e-05	0.999932	6.81656e-05
Body mass index	-0.0144	0.0022	7.70016e-11	683820	rs12334877	A	G	0.198	European ancestry	0.396	0.802	0.00020736	6.58559e-05	0.999934	6.58602e-05
Body mass index	-0.0196	0.0019	6.00067e-24	689739	rs1431659	G	A	0.7344	European ancestry	1.4688	0.2656	0.00038416	0.000149866	0.99985	0.000149888
Body mass index	-0.0107	0.0018	5.69994e-09	684955	rs7819514	A	G	0.3216	European ancestry	0.6432	0.6784	0.00011449	4.99574e-05	0.99995	4.99599e-05
Body mass index	0.0188	0.002	3.90032e-21	690295	rs2694047	G	A	0.747	European ancestry	1.494	0.253	0.00035344	0.000133594	0.999866	0.000133612
Body mass index	0.0132	0.0021	3.09999e-10	784642	rs11781699	C	T	0.1896	European ancestry	0.3792	0.8104	0.00017424	5.35446e-05	0.999946	5.35475e-05
Body mass index	0.0154	0.0018	2.19989e-17	686196	rs13263601	C	A	0.3478	European ancestry	0.6956	0.6522	0.00023716	0.000107592	0.999892	0.000107604
Body mass index	0.0175	0.0026	7.00003e-12	687705	rs1982441	T	G	0.1381	European ancestry	0.2762	0.8619	0.00030625	7.29049e-05	0.999927	7.29102e-05
Body mass index	-0.0215	0.0018	4.30031e-33	795493	rs17405819	C	T	0.301	European ancestry	0.602	0.699	0.00046225	0.000194514	0.999805	0.000194552
Body mass index	-0.0112	0.0018	3.50002e-10	691603	rs7037266	A	C	0.3739	European ancestry	0.7478	0.6261	0.00012544	5.87307e-05	0.999941	5.87342e-05
Body mass index	-0.0137	0.0018	1.10002e-14	690633	rs1948080	G	T	0.3749	European ancestry	0.7498	0.6251	0.00018769	8.79703e-05	0.999912	8.7978e-05
Body mass index	0.0182	0.0022	6.20012e-16	690579	rs10962550	C	G	0.1801	European ancestry	0.3602	0.8199	0.00033124	9.78244e-05	0.999902	9.7834e-05
Body mass index	0.0132	0.0021	6.19998e-10	688312	rs10971709	T	C	0.2062	European ancestry	0.4124	0.7938	0.00017424	5.70398e-05	0.999943	5.7043e-05
Body mass index	0.0098	0.0017	5.89997e-09	793851	rs3829849	T	C	0.3589	European ancestry	0.7178	0.6411	9.604e-05	4.41958e-05	0.999956	4.41978e-05
Body mass index	0.0143	0.0026	2.69998e-08	672640	rs10858334	G	C	0.1415	European ancestry	0.283	0.8585	0.00020449	4.9682e-05	0.99995	4.96844e-05
Body mass index	0.0246	0.0017	6.00067e-45	790147	rs1412235	C	G	0.3175	European ancestry	0.635	0.6825	0.00060516	0.000262269	0.999738	0.000262338
Body mass index	-0.0139	0.0018	2.80027e-15	689945	rs1472169	T	C	0.3772	European ancestry	0.7544	0.6228	0.00019321	9.07778e-05	0.999909	9.07861e-05
Body mass index	-0.0138	0.002	3.10027e-12	782431	rs7024334	G	T	0.7742	European ancestry	1.5484	0.2258	0.00019044	6.65833e-05	0.999933	6.65877e-05
Body mass index	0.0174	0.0029	1.09999e-09	689917	rs10984756	G	C	0.1048	European ancestry	0.2096	0.8952	0.00030276	5.6808e-05	0.999943	5.68113e-05
Body mass index	-0.0113	0.0017	6.09958e-11	686025	rs10968114	C	A	0.4681	European ancestry	0.9362	0.5319	0.00012769	6.35851e-05	0.999936	6.35892e-05
Body mass index	0.0166	0.0019	3.69999e-19	691581	rs7025938	G	C	0.3187	European ancestry	0.6374	0.6813	0.00027556	0.000119665	0.99988	0.000119679
Body mass index	-0.0093	0.0016	1.29999e-08	794283	rs9408882	A	G	0.4594	European ancestry	0.9188	0.5406	8.649e-05	4.29599e-05	0.999957	4.29617e-05
Body mass index	0.0121	0.0017	4.90004e-12	686559	rs2174307	C	G	0.4067	European ancestry	0.8134	0.5933	0.00014641	7.0656e-05	0.999929	7.0661e-05
Body mass index	-0.0118	0.0017	8.69961e-12	689493	rs10867256	T	C	0.553	European ancestry	1.106	0.447	0.00013924	6.88377e-05	0.999931	6.88425e-05
Body mass index	0.0123	0.002	6.80002e-10	683808	rs13287131	C	T	0.2491	European ancestry	0.4982	0.7509	0.00015129	5.65973e-05	0.999943	5.66005e-05
Body mass index	-0.014	0.0019	4.90004e-13	679436	rs7869771	C	A	0.2647	European ancestry	0.5294	0.7353	0.000196	7.62965e-05	0.999924	7.63023e-05
Body mass index	0.0154	0.002	2.80027e-15	691183	rs9650755	G	A	0.2664	European ancestry	0.5328	0.7336	0.00023716	9.26969e-05	0.999907	9.27054e-05
Body mass index	-0.0151	0.0027	3.59998e-08	691507	rs380857	A	C	0.8878	European ancestry	1.7756	0.1122	0.00022801	4.54247e-05	0.999955	4.54267e-05
Body mass index	-0.0147	0.0025	5.19996e-09	690624	rs1535660	C	T	0.8554	European ancestry	1.7108	0.1446	0.00021609	5.34567e-05	0.999947	5.34596e-05
Body mass index	-0.0186	0.0016	2.29985e-30	794491	rs4740619	C	T	0.4521	European ancestry	0.9042	0.5479	0.00034596	0.000171392	0.999829	0.000171422
Body mass index	-0.0108	0.0018	1.6e-09	686376	rs10811871	G	A	0.3829	European ancestry	0.7658	0.6171	0.00011664	5.51212e-05	0.999945	5.51242e-05
Body mass index	0.0119	0.0018	6.00067e-11	688522	rs1187352	C	T	0.6518	European ancestry	1.3036	0.3482	0.00014161	6.42787e-05	0.999936	6.42828e-05
Body mass index	-0.0141	0.0016	5.40008e-18	793649	rs1928295	C	T	0.4461	European ancestry	0.8922	0.5539	0.00019881	9.82498e-05	0.999902	9.82595e-05
Body mass index	0.0187	0.0024	2.29985e-14	683494	rs7871866	C	G	0.1531	European ancestry	0.3062	0.8469	0.00034969	9.06819e-05	0.999909	9.06901e-05
Body mass index	0.0178	0.0026	1.80011e-11	686167	rs12098284	T	C	0.1241	European ancestry	0.2482	0.8759	0.00031684	6.88805e-05	0.999931	6.88852e-05
Body mass index	0.0109	0.0018	7.00003e-10	690804	rs11251352	G	A	0.5988	European ancestry	1.1976	0.4012	0.00011881	5.70855e-05	0.999943	5.70887e-05
Body mass index	0.0105	0.0019	4.49997e-08	690736	rs12779328	T	C	0.2833	European ancestry	0.5666	0.7167	0.00011025	4.47706e-05	0.999955	4.47726e-05
Body mass index	0.0139	0.0019	9.30037e-14	692108	rs10795422	G	A	0.6905	European ancestry	1.381	0.3095	0.00019321	8.25817e-05	0.999917	8.25885e-05
Body mass index	0.0101	0.0018	1.09999e-08	690572	rs1624134	C	G	0.4068	European ancestry	0.8136	0.5932	0.00010201	4.92328e-05	0.999951	4.92353e-05
Body mass index	0.0131	0.0017	1.99986e-14	686502	rs2163188	C	G	0.474	European ancestry	0.948	0.526	0.00017161	8.5573e-05	0.999914	8.55803e-05
Body mass index	0.0331	0.0037	1e-18	793689	rs7899106	G	A	0.04777	European ancestry	0.09554	0.95223	0.00109561	9.96743e-05	0.9999	9.96842e-05
Body mass index	-0.0181	0.0018	1.29987e-23	795624	rs7903146	T	C	0.2912	European ancestry	0.5824	0.7088	0.00032761	0.000135239	0.999865	0.000135257
Body mass index	0.0193	0.0019	4.00037e-25	678564	rs7084454	A	G	0.335	European ancestry	0.67	0.665	0.00037249	0.000165963	0.999834	0.00016599
Body mass index	0.024	0.0032	7.29962e-14	692191	rs12762034	C	T	0.07583	European ancestry	0.15166	0.92417	0.000576	8.07319e-05	0.999919	8.07385e-05
Body mass index	-0.0135	0.0019	5.90065e-13	731529	rs3977755	T	C	0.2804	European ancestry	0.5608	0.7196	0.00018225	7.35473e-05	0.999926	7.35527e-05
Body mass index	0.0155	0.0025	4.30002e-10	691180	rs3904244	A	T	0.1377	European ancestry	0.2754	0.8623	0.00024025	5.7054e-05	0.999943	5.70572e-05
Body mass index	0.0109	0.0018	3.2e-09	692539	rs1937683	T	C	0.6699	European ancestry	1.3398	0.3301	0.00011881	5.25459e-05	0.999947	5.25486e-05
Body mass index	0.0166	0.0021	2.09991e-15	686357	rs17113297	T	C	0.2082	European ancestry	0.4164	0.7918	0.00027556	9.08537e-05	0.999909	9.08619e-05
Body mass index	0.016	0.0019	1.20005e-17	782807	rs17636031	C	T	0.2701	European ancestry	0.5402	0.7299	0.000256	0.000100939	0.999899	0.000100949
Body mass index	-0.0108	0.0019	1.40001e-08	690572	rs999889	A	G	0.2818	European ancestry	0.5636	0.7182	0.00011664	4.72132e-05	0.999953	4.72155e-05
Body mass index	0.0128	0.0017	1.59993e-13	679172	rs10887578	C	G	0.4896	European ancestry	0.9792	0.5104	0.00016384	8.18846e-05	0.999918	8.18913e-05
Body mass index	0.0166	0.0017	9.70063e-22	690616	rs577525	C	T	0.5676	European ancestry	1.1352	0.4324	0.00027556	0.000135262	0.999865	0.00013528
Body mass index	-0.0115	0.0018	1.09999e-10	673459	rs1681740	C	A	0.3933	European ancestry	0.7866	0.6067	0.00013225	6.31137e-05	0.999937	6.31177e-05
Body mass index	0.014	0.002	1.29987e-12	685413	rs845084	A	G	0.2678	European ancestry	0.5356	0.7322	0.000196	7.68646e-05	0.999923	7.68705e-05
Body mass index	-0.0118	0.0017	1.10002e-11	689012	rs4880341	T	C	0.5606	European ancestry	1.1212	0.4394	0.00013924	6.85973e-05	0.999931	6.8602e-05
Body mass index	0.0169	0.0018	5.60015e-22	690082	rs4757144	A	G	0.5878	European ancestry	1.1756	0.4122	0.00028561	0.000138402	0.999862	0.000138421
Body mass index	-0.0412	0.0021	1e-86	795458	rs6265	T	C	0.1951	European ancestry	0.3902	0.8049	0.00169744	0.000533118	0.999467	0.000533403
Body mass index	0.0158	0.0018	2.39994e-18	691134	rs7102454	C	T	0.3435	European ancestry	0.687	0.6565	0.00024964	0.000112592	0.999887	0.000112604
Body mass index	-0.0147	0.0017	1.99986e-18	781871	rs592483	T	C	0.5716	European ancestry	1.1432	0.4284	0.00021609	0.000105829	0.999894	0.000105841
Body mass index	-0.0128	0.0017	1.80011e-13	684401	rs349088	A	C	0.4976	European ancestry	0.9952	0.5024	0.00016384	8.19181e-05	0.999918	8.19248e-05
Body mass index	0.0103	0.0019	2.99999e-08	686935	rs7358465	T	C	0.6781	European ancestry	1.3562	0.3219	0.00010609	4.63147e-05	0.999954	4.63169e-05
Body mass index	-0.0103	0.0016	2.5e-10	790857	rs2605603	A	G	0.4887	European ancestry	0.9774	0.5113	0.00010609	5.30179e-05	0.999947	5.30207e-05
Body mass index	0.0108	0.0017	1.29999e-10	788895	rs10750215	T	G	0.3883	European ancestry	0.7766	0.6117	0.00011664	5.54094e-05	0.999945	5.54125e-05
Body mass index	0.0122	0.0017	1.39991e-12	692569	rs4936175	C	T	0.4445	European ancestry	0.889	0.5555	0.00014884	7.35031e-05	0.999926	7.35085e-05
Body mass index	0.0111	0.0016	6.09958e-12	793338	rs12416812	A	G	0.5088	European ancestry	1.0176	0.4912	0.00012321	6.15859e-05	0.999938	6.15897e-05
Body mass index	0.0125	0.0017	1.29987e-13	783042	rs10832778	G	C	0.6222	European ancestry	1.2444	0.3778	0.00015625	7.34585e-05	0.999927	7.34639e-05
Body mass index	-0.0166	0.0018	3.59998e-20	691707	rs2065418	G	T	0.3623	European ancestry	0.7246	0.6377	0.00027556	0.00012733	0.999873	0.000127346
Body mass index	-0.0114	0.0017	6.4003e-12	791685	rs10768994	C	T	0.4337	European ancestry	0.8674	0.5663	0.00012996	6.38375e-05	0.999936	6.38415e-05
Body mass index	-0.0118	0.0021	1.89998e-08	794246	rs6591407	A	C	0.1861	European ancestry	0.3722	0.8139	0.00013924	4.21805e-05	0.999958	4.21823e-05
Body mass index	-0.0109	0.0019	8.79995e-09	683154	rs4937870	G	A	0.3172	European ancestry	0.6344	0.6828	0.00011881	5.14647e-05	0.999949	5.14674e-05
Body mass index	0.0147	0.0018	4.40048e-17	677603	rs7925214	T	C	0.5133	European ancestry	1.0266	0.4867	0.00021609	0.000107969	0.999892	0.00010798
Body mass index	-0.0115	0.0019	1.09999e-09	685113	rs491711	C	A	0.316	European ancestry	0.632	0.684	0.00013225	5.71701e-05	0.999943	5.71734e-05
Body mass index	0.0124	0.0017	1.10002e-13	792704	rs10742752	C	T	0.6159	European ancestry	1.2318	0.3841	0.00015376	7.27491e-05	0.999927	7.27544e-05
Body mass index	-0.0131	0.0022	2.5e-09	788879	rs7117238	A	G	0.168	European ancestry	0.336	0.832	0.00017161	4.79739e-05	0.999952	4.79762e-05
Body mass index	0.0116	0.0021	3.50002e-08	682567	rs4310573	T	C	0.7813	European ancestry	1.5626	0.2187	0.00013456	4.59846e-05	0.999954	4.59867e-05
Body mass index	-0.016	0.0017	3.80014e-22	795167	rs1048932	A	C	0.4162	European ancestry	0.8324	0.5838	0.000256	0.000124405	0.999876	0.00012442
Body mass index	0.0181	0.0017	7.19946e-27	794933	rs4929923	C	T	0.6376	European ancestry	1.2752	0.3624	0.00032761	0.000151399	0.999849	0.000151422
Body mass index	-0.0223	0.0019	4.30031e-33	692491	rs4237643	G	T	0.6938	European ancestry	1.3876	0.3062	0.00049729	0.00021129	0.999789	0.000211335
Body mass index	0.012	0.0019	2.39999e-10	688423	rs685870	C	T	0.7035	European ancestry	1.407	0.2965	0.000144	6.00733e-05	0.99994	6.00769e-05
Body mass index	0.011	0.0017	2.39999e-10	690005	rs11030618	T	C	0.5679	European ancestry	1.1358	0.4321	0.000121	5.93843e-05	0.999941	5.93878e-05
Body mass index	0.0263	0.0016	3.19963e-58	795474	rs7124681	A	C	0.4133	European ancestry	0.8266	0.5867	0.00069169	0.000335446	0.999665	0.000335559
Body mass index	-0.0125	0.002	4.79999e-10	779748	rs1465900	C	A	0.2188	European ancestry	0.4376	0.7812	0.00015625	5.34146e-05	0.999947	5.34174e-05
Body mass index	0.0132	0.0018	8.99912e-14	680042	rs1784460	A	T	0.4035	European ancestry	0.807	0.5965	0.00017424	8.38749e-05	0.999916	8.38819e-05
Body mass index	0.0178	0.0022	1.10002e-15	787411	rs12364470	G	T	0.1626	European ancestry	0.3252	0.8374	0.00031684	8.62827e-05	0.999914	8.62901e-05
Body mass index	0.0111	0.0018	2.69998e-10	686276	rs2429150	C	A	0.4164	European ancestry	0.8328	0.5836	0.00012321	5.98828e-05	0.99994	5.98864e-05
Body mass index	0.0135	0.0018	9.79941e-14	788417	rs7970953	A	G	0.29	European ancestry	0.58	0.71	0.00018225	7.50505e-05	0.999925	7.50562e-05
Body mass index	-0.0141	0.0019	3.59998e-13	685707	rs10878946	T	C	0.714	European ancestry	1.428	0.286	0.00019881	8.11956e-05	0.999919	8.12022e-05
Body mass index	-0.012	0.0017	8.10028e-13	792755	rs11066188	A	G	0.4181	European ancestry	0.8362	0.5819	0.000144	7.00682e-05	0.99993	7.00731e-05
Body mass index	0.013	0.002	8.10028e-11	669422	rs11615578	T	C	0.2474	European ancestry	0.4948	0.7526	0.000169	6.29333e-05	0.999937	6.29373e-05
Body mass index	-0.0123	0.0019	1.89998e-10	795265	rs11170468	C	A	0.2326	European ancestry	0.4652	0.7674	0.00015129	5.40097e-05	0.999946	5.40126e-05
Body mass index	0.03	0.0017	2.29985e-71	795588	rs7138803	A	G	0.3772	European ancestry	0.7544	0.6228	0.0009	0.000422856	0.999577	0.000423035
Body mass index	-0.0131	0.0018	1.9002e-13	743597	rs705704	A	G	0.3304	European ancestry	0.6608	0.6696	0.00017161	7.59326e-05	0.999924	7.59383e-05
Body mass index	-0.0109	0.0017	1.09999e-10	781573	rs11105839	A	T	0.3799	European ancestry	0.7598	0.6201	0.00011881	5.59776e-05	0.999944	5.59807e-05
Body mass index	-0.0204	0.002	8.4004e-24	635746	rs7488867	T	C	0.2639	European ancestry	0.5278	0.7361	0.00041616	0.000161684	0.999838	0.00016171
Body mass index	0.0142	0.0019	7.70016e-14	794845	rs10492229	T	C	0.2268	European ancestry	0.4536	0.7732	0.00020164	7.07199e-05	0.999929	7.07249e-05
Body mass index	0.0098	0.0018	4e-08	676418	rs4148866	T	C	0.4068	European ancestry	0.8136	0.5932	9.604e-05	4.63515e-05	0.999954	4.63537e-05
Body mass index	0.0133	0.0019	8.69961e-13	691923	rs2306537	G	A	0.3092	European ancestry	0.6184	0.6908	0.00017689	7.55658e-05	0.999924	7.55715e-05
Body mass index	-0.0134	0.002	1.59993e-11	689543	rs12422552	C	G	0.2663	European ancestry	0.5326	0.7337	0.00017956	7.01664e-05	0.99993	7.01713e-05
Body mass index	0.0142	0.0017	1.9002e-16	686700	rs2608703	A	C	0.4546	European ancestry	0.9092	0.5454	0.00020164	9.99888e-05	0.9999	9.99988e-05
Body mass index	-0.0157	0.002	5.19996e-15	687962	rs12299814	A	C	0.2525	European ancestry	0.505	0.7475	0.00024649	9.30469e-05	0.999907	9.30556e-05
Body mass index	0.0248	0.0039	2e-10	686547	rs2943465	C	T	0.9444	European ancestry	1.8888	0.0556	0.00061504	6.45898e-05	0.999935	6.4594e-05
Body mass index	0.0128	0.0021	1.09999e-09	691593	rs11173522	A	C	0.2078	European ancestry	0.4156	0.7922	0.00016384	5.39424e-05	0.999946	5.39453e-05
Body mass index	-0.0121	0.0019	2e-10	792384	rs11115176	C	T	0.2399	European ancestry	0.4798	0.7601	0.00014641	5.33951e-05	0.999947	5.3398e-05
Body mass index	0.0098	0.0018	4e-08	795312	rs4842491	T	C	0.7138	European ancestry	1.4276	0.2862	9.604e-05	3.92399e-05	0.999961	3.92415e-05
Body mass index	-0.0154	0.002	2.19989e-14	679177	rs11609659	C	T	0.2371	European ancestry	0.4742	0.7629	0.00023716	8.57967e-05	0.999914	8.58041e-05
Body mass index	-0.0359	0.0031	2.49977e-31	674260	rs12369179	T	C	0.08782	European ancestry	0.17564	0.91218	0.00128881	0.000206487	0.999794	0.00020653
Body mass index	0.024	0.002	5.00035e-32	779823	rs11611246	T	G	0.21	European ancestry	0.42	0.79	0.000576	0.000191117	0.999809	0.000191153
Body mass index	-0.0099	0.0017	7.90005e-09	686814	rs1843328	A	C	0.5085	European ancestry	1.017	0.4915	9.801e-05	4.89908e-05	0.999951	4.89932e-05
Body mass index	-0.0155	0.0018	2.70023e-18	691917	rs7318817	T	C	0.6071	European ancestry	1.2142	0.3929	0.00024025	0.000114613	0.999885	0.000114627
Body mass index	0.0148	0.0016	1.80011e-19	794326	rs1927790	C	T	0.4109	European ancestry	0.8218	0.5891	0.00021904	0.000106042	0.999894	0.000106053
Body mass index	0.0127	0.0017	2.49977e-13	690681	rs9522285	A	G	0.4143	European ancestry	0.8286	0.5857	0.00016129	7.82758e-05	0.999922	7.82819e-05
Body mass index	0.0119	0.0019	4.20001e-10	793951	rs6561943	T	C	0.2595	European ancestry	0.519	0.7405	0.00014161	5.44235e-05	0.999946	5.44264e-05
Body mass index	-0.0103	0.0018	4e-09	795011	rs9300422	G	A	0.6903	European ancestry	1.3806	0.3097	0.00010609	4.53611e-05	0.999955	4.53632e-05
Body mass index	-0.0121	0.0019	2.19999e-10	688374	rs7334078	C	T	0.2882	European ancestry	0.5764	0.7118	0.00014641	6.00693e-05	0.99994	6.00729e-05
Body mass index	0.0168	0.0017	1.9002e-22	794711	rs1218822	A	G	0.6663	European ancestry	1.3326	0.3337	0.00028224	0.000125509	0.999874	0.000125525
Body mass index	-0.0148	0.0017	8.9002e-18	690924	rs7983065	T	C	0.4503	European ancestry	0.9006	0.5497	0.00021904	0.000108438	0.999892	0.00010845
Body mass index	0.0316	0.0025	9.60064e-38	778918	rs12429545	A	G	0.1248	European ancestry	0.2496	0.8752	0.00099856	0.000218135	0.999782	0.000218183
Body mass index	0.0127	0.002	4.09996e-10	691345	rs8181823	C	A	0.7614	European ancestry	1.5228	0.2386	0.00016129	5.86031e-05	0.999941	5.86066e-05
Body mass index	0.0098	0.0017	8.70001e-09	775400	rs9547153	G	A	0.3839	European ancestry	0.7678	0.6161	9.604e-05	4.54309e-05	0.999955	4.5433e-05
Body mass index	-0.0133	0.0023	3.40001e-09	682816	rs1112613	A	G	0.1762	European ancestry	0.3524	0.8238	0.00017689	5.13524e-05	0.999949	5.13551e-05
Body mass index	-0.0156	0.0018	4.79954e-19	690345	rs9538162	C	T	0.4138	European ancestry	0.8276	0.5862	0.00024336	0.000118063	0.999882	0.000118077
Body mass index	0.0098	0.0017	1.6e-08	687565	rs1144387	C	G	0.5714	European ancestry	1.1428	0.4286	9.604e-05	4.70408e-05	0.999953	4.7043e-05
Body mass index	0.0105	0.0018	1.09999e-08	689430	rs7998796	G	A	0.3373	European ancestry	0.6746	0.6627	0.00011025	4.92881e-05	0.999951	4.92905e-05
Body mass index	-0.0154	0.0018	1.50003e-17	664268	rs2479958	G	A	0.5075	European ancestry	1.015	0.4925	0.00023716	0.000118553	0.999881	0.000118567
Body mass index	0.0153	0.0026	2.90001e-09	690630	rs17446257	A	G	0.1292	European ancestry	0.2584	0.8708	0.00023409	5.26737e-05	0.999947	5.26765e-05
Body mass index	-0.0129	0.0018	2.80027e-12	690974	rs9571687	A	C	0.329	European ancestry	0.658	0.671	0.00016641	7.3473e-05	0.999927	7.34784e-05
Body mass index	0.0132	0.0018	1.50003e-13	691613	rs1330052	G	C	0.3504	European ancestry	0.7008	0.6496	0.00017424	7.9321e-05	0.999921	7.93273e-05
Body mass index	0.0142	0.0017	1.10002e-17	785488	rs3007105	T	C	0.4697	European ancestry	0.9394	0.5303	0.00020164	0.00010045	0.9999	0.00010046
Body mass index	0.0206	0.002	6.90081e-24	689120	rs4981693	A	G	0.771	European ancestry	1.542	0.229	0.00042436	0.000149849	0.99985	0.000149872
Body mass index	0.0119	0.0022	3.59998e-08	793480	rs226000	T	C	0.8245	European ancestry	1.649	0.1755	0.00014161	4.09819e-05	0.999959	4.09835e-05
Body mass index	0.0134	0.002	7.00003e-12	773819	rs3902951	G	T	0.2455	European ancestry	0.491	0.7545	0.00017956	6.65197e-05	0.999933	6.65241e-05
Body mass index	0.0142	0.0019	1.20005e-13	684235	rs1285997	G	C	0.7153	European ancestry	1.4306	0.2847	0.00020164	8.21263e-05	0.999918	8.21331e-05
Body mass index	0.0162	0.0017	3.59998e-21	752768	rs9989141	T	C	0.6387	European ancestry	1.2774	0.3613	0.00026244	0.000121123	0.999879	0.000121137
Body mass index	-0.015	0.0017	4.60045e-19	795379	rs709400	G	A	0.3818	European ancestry	0.7636	0.6182	0.000225	0.000106213	0.999894	0.000106224
Body mass index	0.0124	0.0022	2.19999e-08	687940	rs7148846	G	T	0.1896	European ancestry	0.3792	0.8104	0.00015376	4.7251e-05	0.999953	4.72532e-05
Body mass index	-0.0127	0.0022	3.89996e-09	691400	rs4430672	C	T	0.8004	European ancestry	1.6008	0.1996	0.00016129	5.15353e-05	0.999948	5.1538e-05
Body mass index	0.0144	0.0019	1.29987e-13	691456	rs217671	G	A	0.2719	European ancestry	0.5438	0.7281	0.00020736	8.21023e-05	0.999918	8.2109e-05
Body mass index	0.0114	0.0018	2e-10	677485	rs768840	A	G	0.4183	European ancestry	0.8366	0.5817	0.00012996	6.32451e-05	0.999937	6.32491e-05
Body mass index	0.0282	0.002	5.19996e-47	794117	rs7144011	T	G	0.2136	European ancestry	0.4272	0.7864	0.00079524	0.000267161	0.999733	0.000267232
Body mass index	0.0136	0.002	9.09913e-12	688605	rs12888545	G	A	0.2519	European ancestry	0.5038	0.7481	0.00018496	6.97101e-05	0.99993	6.97149e-05
Body mass index	-0.0223	0.0018	5.60015e-35	786578	rs10132280	A	C	0.3017	European ancestry	0.6034	0.6983	0.00049729	0.000209535	0.99979	0.000209579
Body mass index	-0.0151	0.0023	4.70002e-11	685310	rs872281	T	C	0.1728	European ancestry	0.3456	0.8272	0.00022801	6.51836e-05	0.999935	6.51878e-05
Body mass index	-0.0178	0.0018	1.39991e-22	691849	rs12888955	A	G	0.6513	European ancestry	1.3026	0.3487	0.00031684	0.000143914	0.999856	0.000143935
Body mass index	0.0116	0.0018	5.30029e-11	688991	rs1836303	G	A	0.3873	European ancestry	0.7746	0.6127	0.00013456	6.38618e-05	0.999936	6.38659e-05
Body mass index	-0.0134	0.0016	2.49977e-16	790404	rs3736485	G	A	0.5443	European ancestry	1.0886	0.4557	0.00017956	8.90752e-05	0.999911	8.90832e-05
Body mass index	0.0124	0.0018	1.20005e-12	686476	rs339991	G	A	0.5631	European ancestry	1.1262	0.4369	0.00015376	7.56556e-05	0.999924	7.56613e-05
Body mass index	-0.0154	0.0019	3.80014e-16	686055	rs12593036	G	A	0.2993	European ancestry	0.5986	0.7007	0.00023716	9.94742e-05	0.999901	9.94841e-05
Body mass index	0.0103	0.0017	2.5e-09	691345	rs4906908	G	T	0.5253	European ancestry	1.0506	0.4747	0.00010609	5.29092e-05	0.999947	5.2912e-05
Body mass index	0.0109	0.0017	2.69998e-10	691068	rs8036040	A	C	0.4932	European ancestry	0.9864	0.5068	0.00011881	5.9394e-05	0.999941	5.93975e-05
Body mass index	0.0146	0.0025	3.29997e-09	690554	rs10518694	A	C	0.1424	European ancestry	0.2848	0.8576	0.00021316	5.20632e-05	0.999948	5.20659e-05
Body mass index	-0.0353	0.005	1.99986e-12	775505	rs17238110	G	A	0.1634	European ancestry	0.3268	0.8366	0.00124609	0.000340682	0.999659	0.000340798
Body mass index	-0.0134	0.002	1.50003e-11	691761	rs16953563	A	G	0.2516	European ancestry	0.5032	0.7484	0.00017956	6.76214e-05	0.999932	6.76259e-05
Body mass index	-0.0145	0.002	2.39994e-13	682564	rs11855853	T	C	0.2649	European ancestry	0.5298	0.7351	0.00021025	8.18831e-05	0.999918	8.18898e-05
Body mass index	0.0117	0.0017	1.10002e-11	690458	rs7172627	G	A	0.4719	European ancestry	0.9438	0.5281	0.00013689	6.82288e-05	0.999932	6.82335e-05
Body mass index	-0.0104	0.0019	3.09999e-08	673102	rs17311369	T	C	0.3278	European ancestry	0.6556	0.6722	0.00010816	4.76655e-05	0.999952	4.76678e-05
Body mass index	-0.0293	0.002	1e-50	793953	rs13329567	T	C	0.2308	European ancestry	0.4616	0.7692	0.00085849	0.000304818	0.999695	0.000304911
Body mass index	-0.0163	0.0018	1e-19	690980	rs7181498	C	T	0.6309	European ancestry	1.2618	0.3691	0.00026569	0.00012374	0.999876	0.000123755
Body mass index	-0.0118	0.0018	1.40001e-10	675205	rs12905439	G	C	0.3393	European ancestry	0.6786	0.6607	0.00013924	6.24284e-05	0.999938	6.24323e-05
Body mass index	0.0208	0.0026	1.39991e-15	692509	rs9806742	A	G	0.8826	European ancestry	1.7652	0.1174	0.00043264	8.96579e-05	0.99991	8.9666e-05
Body mass index	0.0165	0.0026	3.79997e-10	795244	rs12914489	A	G	0.1103	European ancestry	0.2206	0.8897	0.00027225	5.34339e-05	0.999947	5.34368e-05
Body mass index	-0.0108	0.0018	1.40001e-09	685725	rs8027205	G	C	0.3967	European ancestry	0.7934	0.6033	0.00011664	5.58307e-05	0.999944	5.58338e-05
Body mass index	0.0184	0.002	8.10028e-20	779628	rs12448257	A	G	0.218	European ancestry	0.436	0.782	0.00033856	0.000115433	0.999885	0.000115446
Body mass index	0.0231	0.0018	5.30029e-38	688377	rs879620	T	C	0.6179	European ancestry	1.2358	0.3821	0.00053361	0.00025197	0.999748	0.000252034
Body mass index	-0.0258	0.0021	9.8992e-35	789617	rs9926784	C	T	0.1822	European ancestry	0.3644	0.8178	0.00066564	0.000198365	0.999802	0.000198404
Body mass index	-0.0122	0.002	6.4e-10	687060	rs9927848	A	C	0.7326	European ancestry	1.4652	0.2674	0.00014884	5.83147e-05	0.999942	5.83181e-05
Body mass index	0.0228	0.0024	9.3994e-22	794442	rs1477199	G	A	0.1451	European ancestry	0.2902	0.8549	0.00051984	0.000128968	0.999871	0.000128985
Body mass index	-0.0095	0.0017	4.70002e-08	686144	rs825688	T	C	0.456	European ancestry	0.912	0.544	9.025e-05	4.47756e-05	0.999955	4.47776e-05
Body mass index	-0.0155	0.002	5.19996e-15	690251	rs2361988	C	T	0.2539	European ancestry	0.5078	0.7461	0.00024025	9.10234e-05	0.999909	9.10317e-05
Body mass index	-0.0109	0.0017	2.39999e-10	686262	rs1896767	A	G	0.5376	European ancestry	1.0752	0.4624	0.00011881	5.90691e-05	0.999941	5.90726e-05
Body mass index	0.0125	0.002	3.50002e-10	680139	rs4786903	G	A	0.7368	European ancestry	1.4736	0.2632	0.00015625	6.06018e-05	0.999939	6.06055e-05
Body mass index	-0.0129	0.0017	7.29962e-14	689863	rs7196720	C	T	0.5068	European ancestry	1.0136	0.4932	0.00016641	8.31896e-05	0.999917	8.31965e-05
Body mass index	0.0232	0.0017	1.10002e-40	685519	rs3814883	T	C	0.4764	European ancestry	0.9528	0.5236	0.00053824	0.00026852	0.999731	0.000268593
Body mass index	0.0642	0.0017	1e-200	788856	rs8047395	A	G	0.5061	European ancestry	1.0122	0.4939	0.00412164	0.00206051	0.997939	0.00206477
Body mass index	0.0136	0.002	1e-11	679615	rs12922346	C	G	0.2657	European ancestry	0.5314	0.7343	0.00018496	7.21727e-05	0.999928	7.21779e-05
Body mass index	-0.0105	0.0019	2.39999e-08	675527	rs4783830	A	G	0.3074	European ancestry	0.6148	0.6926	0.00011025	4.69456e-05	0.999953	4.69478e-05
Body mass index	-0.0196	0.0016	1.29987e-32	789694	rs889398	T	C	0.4247	European ancestry	0.8494	0.5753	0.00038416	0.000187724	0.999812	0.000187759
Body mass index	0.0186	0.0028	4.90004e-11	691477	rs12933482	G	A	0.1048	European ancestry	0.2096	0.8952	0.00034596	6.49138e-05	0.999935	6.4918e-05
Body mass index	0.0132	0.0019	1.29987e-12	689058	rs7206608	G	C	0.3146	European ancestry	0.6292	0.6854	0.00017424	7.51416e-05	0.999925	7.51473e-05
Body mass index	0.0271	0.0017	5.60015e-60	790299	rs7498665	G	A	0.4038	European ancestry	0.8076	0.5962	0.00073441	0.000353612	0.999646	0.000353737
Body mass index	0.014	0.002	4.10015e-12	781931	rs6500208	A	G	0.2006	European ancestry	0.4012	0.7994	0.000196	6.2861e-05	0.999937	6.28649e-05
Body mass index	-0.0148	0.0017	5.40008e-18	771976	rs756717	A	G	0.3973	European ancestry	0.7946	0.6027	0.00021904	0.000104899	0.999895	0.00010491
Body mass index	-0.0217	0.0021	5.19996e-25	786617	rs4516268	A	C	0.1925	European ancestry	0.385	0.8075	0.00047089	0.000146394	0.999854	0.000146415
Body mass index	-0.0164	0.0016	3.29989e-23	787219	rs4986044	T	C	0.4687	European ancestry	0.9374	0.5313	0.00026896	0.000133953	0.999866	0.000133971
Body mass index	-0.0356	0.0034	1.39991e-25	691575	rs208015	C	T	0.9216	European ancestry	1.8432	0.0784	0.00126736	0.000183142	0.999817	0.000183176
Body mass index	0.0116	0.0019	8.19993e-10	675153	rs4968656	G	A	0.3216	European ancestry	0.6432	0.6784	0.00013456	5.87148e-05	0.999941	5.87183e-05
Body mass index	-0.018	0.0016	2.70023e-28	793950	rs12939549	G	A	0.4335	European ancestry	0.867	0.5665	0.000324	0.000159134	0.999841	0.00015916
Body mass index	0.0139	0.0019	4.10015e-13	633615	rs12936083	G	A	0.3267	European ancestry	0.6534	0.6733	0.00019321	8.49997e-05	0.999915	8.50069e-05
Body mass index	-0.0162	0.0017	1.59993e-22	795501	rs12150665	C	T	0.4058	European ancestry	0.8116	0.5942	0.00026244	0.000126562	0.999873	0.000126578
Body mass index	0.0123	0.0019	7.70016e-11	691730	rs2411182	A	G	0.6943	European ancestry	1.3886	0.3057	0.00015129	6.42219e-05	0.999936	6.4226e-05
Body mass index	0.0137	0.0019	2.60016e-13	692594	rs962273	C	T	0.7057	European ancestry	1.4114	0.2943	0.00018769	7.79617e-05	0.999922	7.79678e-05
Body mass index	-0.0125	0.0022	6.80002e-09	629303	rs3935648	G	C	0.2328	European ancestry	0.4656	0.7672	0.00015625	5.58138e-05	0.999944	5.58169e-05
Body mass index	0.0121	0.0016	1.20005e-13	794789	rs1075901	C	T	0.5639	European ancestry	1.1278	0.4361	0.00014641	7.20094e-05	0.999928	7.20145e-05
Body mass index	0.0115	0.0018	3.29997e-10	692215	rs7222349	A	G	0.3441	European ancestry	0.6882	0.6559	0.00013225	5.96964e-05	0.99994	5.96999e-05
Body mass index	-0.0119	0.0017	3.10027e-12	791120	rs391300	C	T	0.6275	European ancestry	1.255	0.3725	0.00014161	6.62009e-05	0.999934	6.62053e-05
Body mass index	-0.0142	0.0021	5.60015e-12	691283	rs11656076	A	G	0.2254	European ancestry	0.4508	0.7746	0.00020164	7.04106e-05	0.99993	7.04156e-05
Body mass index	0.0133	0.0022	2.1e-09	771437	rs8071182	A	G	0.1735	European ancestry	0.347	0.8265	0.00017689	5.07313e-05	0.999949	5.07338e-05
Body mass index	0.0176	0.0021	9.8992e-18	777510	rs12602912	T	C	0.2048	European ancestry	0.4096	0.7952	0.00030976	0.000100893	0.999899	0.000100903
Body mass index	0.02	0.0025	8.4004e-16	686063	rs8097672	T	A	0.1528	European ancestry	0.3056	0.8472	0.0004	0.000103562	0.999896	0.000103572
Body mass index	-0.0114	0.0017	5.79963e-11	689325	rs1430387	C	T	0.4295	European ancestry	0.859	0.5705	0.00012996	6.36881e-05	0.999936	6.36922e-05
Body mass index	0.0091	0.0017	3.29997e-08	770874	rs9783858	T	C	0.5191	European ancestry	1.0382	0.4809	8.281e-05	4.13446e-05	0.999959	4.13463e-05
Body mass index	-0.0389	0.0031	7.19946e-36	795408	rs8097783	A	G	0.07554	European ancestry	0.15108	0.92446	0.00151321	0.000211346	0.999789	0.000211391
Body mass index	0.0126	0.0018	1e-12	783810	rs17710386	C	T	0.3319	European ancestry	0.6638	0.6681	0.00015876	7.04076e-05	0.99993	7.04126e-05
Body mass index	-0.0133	0.0018	4.70002e-13	781716	rs11150911	C	A	0.7191	European ancestry	1.4382	0.2809	0.00017689	7.14619e-05	0.999929	7.1467e-05
Body mass index	0.0103	0.0017	2.5e-09	785353	rs4800191	C	G	0.6369	European ancestry	1.2738	0.3631	0.00010609	4.90684e-05	0.999951	4.90708e-05
Body mass index	-0.0137	0.0019	3.29989e-13	791868	rs1365466	T	C	0.7406	European ancestry	1.4812	0.2594	0.00018769	7.21149e-05	0.999928	7.21201e-05
Body mass index	0.0135	0.0018	2.39994e-14	685154	rs559231	T	G	0.3956	European ancestry	0.7912	0.6044	0.00018225	8.71522e-05	0.999913	8.71598e-05
Body mass index	0.0545	0.0019	1.59956e-178	788948	rs663129	A	G	0.2301	European ancestry	0.4602	0.7699	0.00297025	0.00105238	0.998948	0.00105349
Body mass index	-0.0139	0.0024	1.09999e-08	687757	rs1241986	A	G	0.8479	European ancestry	1.6958	0.1521	0.00019321	4.98349e-05	0.99995	4.98374e-05
Body mass index	-0.0202	0.0017	7.39946e-32	692313	rs7239575	C	T	0.4832	European ancestry	0.9664	0.5168	0.00040804	0.00020379	0.999796	0.000203831
Body mass index	-0.0137	0.0018	1.20005e-14	691776	rs1158805	A	C	0.3766	European ancestry	0.7532	0.6234	0.00018769	8.81289e-05	0.999912	8.81366e-05
Body mass index	0.0118	0.0018	2e-10	682470	rs8090983	G	A	0.3314	European ancestry	0.6628	0.6686	0.00013924	6.17039e-05	0.999938	6.17077e-05
Body mass index	0.0156	0.002	1.39991e-15	772643	rs9951619	G	T	0.7643	European ancestry	1.5286	0.2357	0.00024336	8.76804e-05	0.999912	8.76881e-05
Body mass index	0.0115	0.0017	4.40048e-11	787307	rs287104	A	G	0.6604	European ancestry	1.3208	0.3396	0.00013225	5.93199e-05	0.999941	5.93234e-05
Body mass index	-0.0201	0.0023	5.50047e-19	684271	rs895330	G	C	0.1924	European ancestry	0.3848	0.8076	0.00040401	0.000125552	0.999874	0.000125568
Body mass index	0.0153	0.0018	4.40048e-18	690672	rs273504	G	A	0.4266	European ancestry	0.8532	0.5734	0.00023409	0.000114523	0.999885	0.000114536
Body mass index	-0.0183	0.0019	1e-22	785851	rs17724992	G	A	0.2596	European ancestry	0.5192	0.7404	0.00033489	0.000128737	0.999871	0.000128754
Body mass index	-0.0189	0.0017	1e-28	717350	rs11880870	G	A	0.4801	European ancestry	0.9602	0.5199	0.00035721	0.000178322	0.999822	0.000178354
Body mass index	0.0097	0.0017	3.29997e-08	683155	rs1982725	T	C	0.4778	European ancestry	0.9556	0.5222	9.409e-05	4.69523e-05	0.999953	4.69545e-05
Body mass index	-0.021	0.0024	1.80011e-18	691103	rs11084553	G	A	0.1518	European ancestry	0.3036	0.8482	0.000441	0.000113563	0.999886	0.000113576
Body mass index	-0.034	0.0021	1.69981e-60	768426	rs11672660	T	C	0.2049	European ancestry	0.4098	0.7951	0.001156	0.000376662	0.999623	0.000376804
Body mass index	0.0229	0.002	2.90001e-29	689470	rs9304665	A	T	0.7633	European ancestry	1.5266	0.2367	0.00052441	0.000189494	0.999811	0.000189529
Body mass index	-0.0124	0.0019	9.49948e-11	690737	rs10408324	T	C	0.2744	European ancestry	0.5488	0.7256	0.00015376	6.12287e-05	0.999939	6.12324e-05
Body mass index	0.0142	0.0018	1.10002e-15	678327	rs12981256	A	G	0.5325	European ancestry	1.065	0.4675	0.00020164	0.000100394	0.9999	0.000100404
Body mass index	-0.0171	0.0022	1.99986e-14	793852	rs998732	G	A	0.1578	European ancestry	0.3156	0.8422	0.00029241	7.77221e-05	0.999922	7.77281e-05
Body mass index	0.0186	0.0018	3.59998e-26	789575	rs17513613	C	T	0.3236	European ancestry	0.6472	0.6764	0.00034596	0.00015145	0.999849	0.000151472
Body mass index	-0.0254	0.0027	2.29985e-20	566857	rs769449	A	G	0.1161	European ancestry	0.2322	0.8839	0.00064516	0.000132414	0.999868	0.000132431
Body mass index	0.0343	0.0047	4.40048e-13	766287	rs6050446	G	A	0.97001	European ancestry	1.94002	0.02999	0.00117649	6.84496e-05	0.999932	6.84543e-05
Body mass index	-0.012	0.0021	4.90004e-09	691443	rs11908637	A	G	0.236	European ancestry	0.472	0.764	0.000144	5.19276e-05	0.999948	5.19302e-05
Body mass index	-0.0116	0.0017	2.70023e-11	690692	rs6011457	A	T	0.4975	European ancestry	0.995	0.5025	0.00013456	6.72783e-05	0.999933	6.72828e-05
Body mass index	-0.0108	0.0018	2.30001e-09	622760	rs4813619	T	G	0.5101	European ancestry	1.0202	0.4899	0.00011664	5.82962e-05	0.999942	5.82996e-05
Body mass index	0.0201	0.0018	3.50026e-29	686481	rs1321432	C	A	0.6321	European ancestry	1.2642	0.3679	0.00040401	0.000187905	0.999812	0.00018794
Body mass index	0.0141	0.0018	9.8992e-16	689653	rs4012234	G	T	0.5924	European ancestry	1.1848	0.4076	0.00019881	9.60102e-05	0.999904	9.60194e-05
Body mass index	-0.0188	0.0026	1.10002e-12	684760	rs2143253	A	G	0.1189	European ancestry	0.2378	0.8811	0.00035344	7.40547e-05	0.999926	7.40602e-05
Body mass index	0.0119	0.0018	1.59993e-11	681680	rs2425840	C	A	0.4059	European ancestry	0.8118	0.5941	0.00014161	6.82971e-05	0.999932	6.83018e-05
Body mass index	0.0196	0.0024	4.40048e-16	793018	rs8123881	G	A	0.1299	European ancestry	0.2598	0.8701	0.00038416	8.68401e-05	0.999913	8.68477e-05
Body mass index	-0.0128	0.002	1.79999e-10	691874	rs852056	C	T	0.7584	European ancestry	1.5168	0.2416	0.00016384	6.00406e-05	0.99994	6.00442e-05
Body mass index	-0.0103	0.0017	4e-09	683669	rs1884389	T	C	0.4289	European ancestry	0.8578	0.5711	0.00010609	5.19724e-05	0.999948	5.19751e-05
Body mass index	-0.0105	0.0019	2.80001e-08	527352	rs2423668	C	T	0.5505	European ancestry	1.101	0.4495	0.00011025	5.45627e-05	0.999945	5.45656e-05
Body mass index	0.0201	0.0029	2.49977e-12	690984	rs1409818	T	C	0.1156	European ancestry	0.2312	0.8844	0.00040401	8.26092e-05	0.999917	8.26161e-05
Body mass index	-0.0258	0.0022	1.50003e-30	690043	rs17806379	T	C	0.1789	European ancestry	0.3578	0.8211	0.00066564	0.000195558	0.999804	0.000195596
Body mass index	0.0142	0.002	2.09991e-12	686053	rs6512302	C	G	0.7511	European ancestry	1.5022	0.2489	0.00020164	7.53927e-05	0.999925	7.53984e-05
Body mass index	0.017	0.0017	7.29962e-23	712095	rs427943	C	A	0.5669	European ancestry	1.1338	0.4331	0.000289	0.000141913	0.999858	0.000141933
Body mass index	0.0115	0.002	5.80003e-09	792324	rs2832283	A	G	0.2208	European ancestry	0.4416	0.7792	0.00013225	4.55065e-05	0.999954	4.55086e-05
Body mass index	-0.0154	0.0018	2.19989e-17	683228	rs13047416	G	C	0.3769	European ancestry	0.7538	0.6231	0.00023716	0.000111392	0.999889	0.000111405
Body mass index	-0.011	0.0018	1.29999e-09	692353	rs2836964	C	T	0.3576	European ancestry	0.7152	0.6424	0.000121	5.55928e-05	0.999944	5.55959e-05
Body mass index	0.0117	0.0018	2.30001e-10	688274	rs4818225	G	A	0.6606	European ancestry	1.3212	0.3394	0.00013689	6.13836e-05	0.999939	6.13873e-05
Body mass index	-0.0103	0.0018	5.19996e-09	690545	rs175165	G	T	0.3941	European ancestry	0.7882	0.6059	0.00010609	5.06654e-05	0.999949	5.0668e-05
Body mass index	0.011	0.0017	2.69998e-10	690274	rs9615905	T	C	0.45	European ancestry	0.9	0.55	0.000121	5.9895e-05	0.99994	5.98986e-05
Body mass index	0.0135	0.0023	3.29997e-09	692349	rs11538	G	A	0.1805	European ancestry	0.361	0.8195	0.00018225	5.39167e-05	0.999946	5.39197e-05
Body mass index	0.0138	0.0025	4.39997e-08	688469	rs6712	C	G	0.1368	European ancestry	0.2736	0.8632	0.00019044	4.49765e-05	0.999955	4.49785e-05
Body mass index	-0.0103	0.0017	3.29997e-09	687258	rs138289	T	A	0.4829	European ancestry	0.9658	0.5171	0.00010609	5.2983e-05	0.999947	5.29858e-05
Body mass index	0.0112	0.0019	9.40005e-09	638268	rs2285178	C	T	0.3109	European ancestry	0.6218	0.6891	0.00012544	5.37488e-05	0.999946	5.37517e-05
Body mass index	-0.0151	0.0017	2.09991e-19	794185	rs4820408	G	T	0.592	European ancestry	1.184	0.408	0.00022801	0.000110145	0.99989	0.000110157

## Sheet: TableS2.Hematological traits
Table S2. Genetic instruments of hematological traits.
Phenotype	Beta	Se	P	N	SNP	Effect_allele	Other_allele	Eaf	2MAF	1-MAF	B2	R2	1-R2	R2/(1-R2)	sum	F	n--k-1	k	(n--k-1)/K
White blood cell count	-0.041492	0.005077	3.1798e-16	562241	rs35755865	T	C	0.034195	0.06839	0.965805	0.00172159	0.000113713	0.999886	0.000113726	0.0971976	107.691	561733	507	1107.95
White blood cell count	-0.028663	0.004475	1.54999e-10	562240	rs74076327	C	T	0.04472	0.08944	0.95528	0.000821568	7.01949e-05	0.99993	7.01999e-05
White blood cell count	-0.029557	0.002652	8.07979e-29	560151	rs61804160	A	T	0.140206	0.280412	0.859794	0.000873616	0.000210626	0.999789	0.00021067
White blood cell count	0.014395	0.001944	1.35988e-13	562225	rs1779809	T	C	0.333689	0.667378	0.666311	0.000207216	9.21451e-05	0.999908	9.21536e-05
White blood cell count	-0.011403	0.001866	1.01e-09	562236	rs4844565	T	A	0.410019	0.820038	0.589981	0.000130028	6.29086e-05	0.999937	6.29126e-05
White blood cell count	-0.027637	0.002854	3.82032e-22	561302	rs2615061	A	G	0.117457	0.234914	0.882543	0.000763804	0.000158353	0.999842	0.000158378
White blood cell count	-0.01152	0.001951	3.65999e-09	562239	rs6426584	T	A	0.334952	0.669904	0.665048	0.00013271	5.91249e-05	0.999941	5.91284e-05
White blood cell count	-0.024205	0.002801	5.90065e-18	561299	rs34298354	T	C	0.123549	0.247098	0.876451	0.000585882	0.000126884	0.999873	0.0001269
White blood cell count	0.017425	0.001945	3.51965e-19	506067	rs284317	G	A	0.497553	0.995106	0.502447	0.000303631	0.000151812	0.999848	0.000151835
White blood cell count	-0.020589	0.001895	1.83992e-27	561156	rs6684709	C	G	0.620492	1.24098	0.379508	0.000423907	0.000199645	0.9998	0.000199684
White blood cell count	-0.013844	0.001923	6.29941e-13	557349	rs6667709	T	C	0.370088	0.740176	0.629912	0.000191656	8.9359e-05	0.999911	8.93669e-05
White blood cell count	0.01436	0.00192	7.74997e-14	559079	rs778125	G	A	0.355448	0.710896	0.644552	0.00020621	9.44872e-05	0.999906	9.44961e-05
White blood cell count	-0.043688	0.001998	6.63743e-106	508416	rs10889574	A	G	0.356606	0.713212	0.643394	0.00190864	0.00087583	0.999124	0.000876598
White blood cell count	0.012464	0.002102	3.12997e-09	560509	rs630505	C	T	0.265394	0.530788	0.734606	0.000155351	6.05746e-05	0.999939	6.05783e-05
White blood cell count	-0.024764	0.003685	1.86982e-11	562239	rs520910	C	T	0.067393	0.134786	0.932607	0.000613256	7.70877e-05	0.999923	7.70936e-05
White blood cell count	-0.026549	0.002216	4.9705e-33	561301	rs4844390	G	A	0.220218	0.440436	0.779782	0.000704849	0.000242076	0.999758	0.000242135
White blood cell count	0.021532	0.001838	1.15001e-31	559077	rs10864368	C	T	0.502821	1.00564	0.497179	0.000463627	0.000231806	0.999768	0.00023186
White blood cell count	-0.014617	0.00218	2.08018e-11	562238	rs12138789	C	T	0.237746	0.475492	0.762254	0.000213657	7.74389e-05	0.999923	7.74449e-05
White blood cell count	-0.018823	0.001853	3.25012e-24	557354	rs6429582	C	T	0.435077	0.870154	0.564923	0.000354305	0.000174166	0.999826	0.000174196
White blood cell count	0.048456	0.005508	1.46994e-18	505608	rs41313381	A	C	0.0304	0.0608	0.9696	0.00234798	0.000138418	0.999862	0.000138437
White blood cell count	-0.151481	0.008129	1.93019e-77	561453	rs34599082	T	C	0.013363	0.026726	0.986637	0.0229465	0.000605073	0.999395	0.000605439
White blood cell count	-0.015409	0.00201	1.83021e-14	559077	rs3795503	T	C	0.314627	0.629254	0.685373	0.000237437	0.0001024	0.999898	0.000102411
White blood cell count	0.013484	0.002387	1.67001e-08	562242	rs903123	T	C	0.818174	1.63635	0.181826	0.000181818	5.40965e-05	0.999946	5.40994e-05
White blood cell count	-0.014563	0.002004	3.83001e-13	561154	rs4925756	T	C	0.691881	1.38376	0.308119	0.000212081	9.04236e-05	0.99991	9.04317e-05
White blood cell count	0.025162	0.002456	1.33015e-24	561299	rs7549164	T	C	0.189126	0.378252	0.810874	0.000633126	0.000194189	0.999806	0.000194227
White blood cell count	-0.044849	0.001866	1.21899e-127	561143	rs3917932	G	C	0.577481	1.15496	0.422519	0.00201143	0.000981566	0.999018	0.00098253
White blood cell count	-0.014577	0.002103	4.30031e-12	562229	rs3754224	C	T	0.270936	0.541872	0.729064	0.000212489	8.39457e-05	0.999916	8.39528e-05
White blood cell count	-0.015546	0.002311	1.81009e-11	508416	rs1933295	G	A	0.776835	1.55367	0.223165	0.000241678	8.37958e-05	0.999916	8.38028e-05
White blood cell count	-0.021647	0.003435	3.05e-10	507475	rs12142474	G	A	0.086122	0.172244	0.913878	0.000468593	7.37612e-05	0.999926	7.37666e-05
White blood cell count	0.0679	0.007944	1.33015e-17	562242	rs150649461	C	G	0.015183	0.030366	0.984817	0.00461041	0.000137874	0.999862	0.000137893
White blood cell count	0.0154	0.002154	8.97016e-13	562241	rs4970996	C	G	0.750743	1.50149	0.249257	0.00023716	8.87585e-05	0.999911	8.87664e-05
White blood cell count	-0.043813	0.004145	4.42996e-26	560511	rs10494783	A	G	0.052086	0.104172	0.947914	0.00191958	0.000189551	0.99981	0.000189587
White blood cell count	0.024903	0.002243	1.32008e-28	561156	rs35571080	C	T	0.212693	0.425386	0.787307	0.000620159	0.000207697	0.999792	0.00020774
White blood cell count	-0.015878	0.001868	2.02023e-17	562213	rs301817	A	C	0.582111	1.16422	0.417889	0.000252111	0.000122656	0.999877	0.000122671
White blood cell count	-0.014039	0.001984	1.54989e-12	562233	rs9430574	A	G	0.33041	0.66082	0.66959	0.000197094	8.72096e-05	0.999913	8.72172e-05
White blood cell count	0.015327	0.002179	2.06016e-12	562239	rs112750178	C	T	0.23854	0.47708	0.76146	0.000234917	8.534e-05	0.999915	8.53473e-05
White blood cell count	-0.012373	0.002061	1.98999e-09	508418	rs2104415	A	G	0.676227	1.35245	0.323773	0.000153091	6.70368e-05	0.999933	6.70413e-05
White blood cell count	-0.014772	0.001903	8.79023e-15	562242	rs12566440	G	A	0.364982	0.729964	0.635018	0.000218212	0.00010115	0.999899	0.00010116
White blood cell count	0.018055	0.001864	3.74024e-22	562240	rs6696259	C	G	0.408851	0.817702	0.591149	0.000325983	0.000157575	0.999842	0.0001576
White blood cell count	0.017446	0.002344	1.02991e-13	561289	rs9429767	A	G	0.197243	0.394486	0.802757	0.000304363	9.63846e-05	0.999904	9.63938e-05
White blood cell count	-0.051839	0.003052	1.13999e-64	558294	rs6679677	A	C	0.099992	0.199984	0.900008	0.00268728	0.000483676	0.999516	0.00048391
White blood cell count	-0.017557	0.002242	5.10975e-15	562242	rs2312675	C	T	0.211587	0.423174	0.788413	0.000308248	0.000102843	0.999897	0.000102853
White blood cell count	0.018588	0.003119	2.59e-09	562240	rs55671712	T	C	0.095812	0.191624	0.904188	0.000345514	5.98651e-05	0.99994	5.98687e-05
White blood cell count	-0.034443	0.004735	3.65006e-13	508419	rs41272536	G	A	0.045737	0.091474	0.954263	0.00118632	0.000103554	0.999896	0.000103565
White blood cell count	0.013402	0.002029	4.08037e-11	562242	rs2790122	C	T	0.712432	1.42486	0.287568	0.000179614	7.35958e-05	0.999926	7.36012e-05
White blood cell count	-0.017399	0.002188	1.90985e-15	557350	rs533483	A	G	0.243389	0.486778	0.756611	0.000302725	0.000111494	0.999889	0.000111507
White blood cell count	-0.057486	0.002959	5.08042e-84	562242	rs1886654	C	T	0.892184	1.78437	0.107816	0.00330464	0.000635758	0.999364	0.000636162
White blood cell count	-0.027014	0.001899	7.00003e-46	561158	rs56188865	C	T	0.374222	0.748444	0.625778	0.000729756	0.000341788	0.999658	0.000341905
White blood cell count	0.015881	0.002332	1.00995e-11	561156	rs7572278	A	T	0.207324	0.414648	0.792676	0.000252206	8.28955e-05	0.999917	8.29024e-05
White blood cell count	0.034599	0.002765	6.74994e-36	541793	rs72780125	C	T	0.131112	0.262224	0.868888	0.00119709	0.000272749	0.999727	0.000272824
White blood cell count	-0.031395	0.003962	2.42996e-15	562202	rs60190483	C	T	0.057277	0.114554	0.942723	0.000985646	0.000106443	0.999894	0.000106454
White blood cell count	-0.013314	0.002414	3.55001e-08	562237	rs57871178	C	T	0.17625	0.3525	0.82375	0.000177263	5.14721e-05	0.999949	5.14747e-05
White blood cell count	-0.030932	0.002446	1.27997e-36	558132	rs2729707	G	A	0.830063	1.66013	0.169937	0.000956789	0.000269926	0.99973	0.000269999
White blood cell count	0.01504	0.001882	1.38007e-15	557352	rs10931934	C	T	0.600163	1.20033	0.399837	0.000226202	0.000108562	0.999891	0.000108574
White blood cell count	0.018542	0.001837	6.27047e-24	558143	rs1863176	C	G	0.496944	0.993888	0.503056	0.000343806	0.000171896	0.999828	0.000171926
White blood cell count	-0.032863	0.001875	9.83105e-69	560510	rs1260326	C	T	0.601256	1.20251	0.398744	0.00107998	0.000517843	0.999482	0.000518111
White blood cell count	0.021995	0.001839	6.48037e-33	559082	rs10208769	A	T	0.515578	1.03116	0.484422	0.00048378	0.000241655	0.999758	0.000241714
White blood cell count	0.022535	0.001877	3.69999e-33	562235	rs6731993	T	A	0.407782	0.815564	0.592218	0.000507826	0.000245276	0.999755	0.000245336
White blood cell count	0.02399	0.002928	2.6903e-16	503238	rs71409899	T	A	0.134731	0.269462	0.865269	0.00057552	0.000134187	0.999866	0.000134205
White blood cell count	0.036475	0.001959	2.59e-77	503530	rs6734238	G	A	0.402192	0.804384	0.597808	0.00133043	0.000639758	0.99936	0.000640168
White blood cell count	-0.036288	0.004834	6.36063e-14	558141	rs114427331	G	C	0.03761	0.07522	0.96239	0.00131682	9.53258e-05	0.999905	9.53349e-05
White blood cell count	-0.01783	0.003116	1.07999e-08	557052	rs72951729	A	C	0.096253	0.192506	0.903747	0.000317909	5.53087e-05	0.999945	5.53118e-05
White blood cell count	-0.010695	0.001888	1.51999e-08	558138	rs34332006	T	C	0.389704	0.779408	0.610296	0.000114383	5.44085e-05	0.999946	5.44115e-05
White blood cell count	0.027162	0.002111	7.73036e-38	558142	rs10164769	T	C	0.74307	1.48614	0.25693	0.000737774	0.000281707	0.999718	0.000281787
White blood cell count	-0.010877	0.001937	2e-08	557048	rs62194505	A	G	0.382331	0.764662	0.617669	0.000118309	5.58783e-05	0.999944	5.58815e-05
White blood cell count	0.011878	0.001857	1.63999e-10	562241	rs1509396	C	G	0.511135	1.02227	0.488865	0.000141087	7.05085e-05	0.999929	7.05134e-05
White blood cell count	0.014783	0.002161	8.10961e-12	562243	rs935655	G	T	0.761993	1.52399	0.238007	0.000218537	7.92676e-05	0.999921	7.92739e-05
White blood cell count	0.020577	0.001898	2.30994e-27	558143	rs796056	C	A	0.623451	1.2469	0.376549	0.000423413	0.000198801	0.999801	0.00019884
White blood cell count	-0.016872	0.002017	6.30957e-17	557056	rs8176528	A	G	0.297384	0.594768	0.702616	0.000284664	0.000118959	0.999881	0.000118974
White blood cell count	0.02676	0.00359	9.37994e-14	558144	rs12997100	C	T	0.070514	0.141028	0.929486	0.000716098	9.38686e-05	0.999906	9.38774e-05
White blood cell count	0.012292	0.001866	4.66015e-11	557354	rs10203838	C	T	0.417873	0.835746	0.582127	0.000151093	7.35084e-05	0.999926	7.35138e-05
White blood cell count	-0.014719	0.001834	1.05999e-15	561134	rs17026212	G	T	0.513548	1.0271	0.486452	0.000216649	0.000108245	0.999892	0.000108257
White blood cell count	0.018655	0.002195	1.99022e-17	558136	rs34562738	A	G	0.77203	1.54406	0.22797	0.000348009	0.000122499	0.999878	0.000122514
White blood cell count	0.021084	0.002892	3.19007e-13	558142	rs11688303	T	C	0.120295	0.24059	0.879705	0.000444535	9.40851e-05	0.999906	9.40939e-05
White blood cell count	-0.035863	0.00283	9.21934e-37	558142	rs79716587	A	G	0.124095	0.24819	0.875905	0.00128615	0.000279598	0.99972	0.000279676
White blood cell count	-0.014328	0.002114	1.26009e-11	558139	rs1371045	C	T	0.744485	1.48897	0.255515	0.000205292	7.8104e-05	0.999922	7.81101e-05
White blood cell count	0.035796	0.001853	4.66015e-83	558139	rs7573465	T	G	0.554185	1.10837	0.445815	0.00128135	0.000633153	0.999367	0.000633554
White blood cell count	-0.021105	0.001979	1.59993e-26	558143	rs1047891	A	C	0.314955	0.62991	0.685045	0.000445421	0.000192207	0.999808	0.000192244
White blood cell count	0.011698	0.001917	1.07999e-09	558142	rs1250215	C	G	0.64108	1.28216	0.35892	0.000136843	6.29743e-05	0.999937	6.29782e-05
White blood cell count	-0.023327	0.002239	2.13993e-25	558136	rs6755895	C	T	0.231769	0.463538	0.768231	0.000544149	0.000193774	0.999806	0.000193811
White blood cell count	0.025273	0.004383	8.34008e-09	562240	rs139369470	C	T	0.047983	0.095966	0.952017	0.000638725	5.83547e-05	0.999942	5.83581e-05
White blood cell count	0.014666	0.002007	2.87012e-13	561149	rs633323	T	A	0.697507	1.39501	0.302493	0.000215092	9.07648e-05	0.999909	9.0773e-05
White blood cell count	0.032813	0.003538	1.91999e-20	562242	rs75475627	G	C	0.076568	0.153136	0.923432	0.00107669	0.000152256	0.999848	0.000152279
White blood cell count	0.025242	0.004067	5.57995e-10	504320	rs12999905	A	G	0.061608	0.123216	0.938392	0.000637159	7.36714e-05	0.999926	7.36768e-05
White blood cell count	0.011451	0.001949	4.36004e-09	558140	rs6746368	T	A	0.334194	0.668388	0.665806	0.000131125	5.8353e-05	0.999942	5.83564e-05
White blood cell count	0.018714	0.001927	2.87012e-22	558138	rs2068330	G	C	0.360551	0.721102	0.639449	0.000350214	0.000161486	0.999839	0.000161512
White blood cell count	-0.02209	0.001842	4.3401e-33	558138	rs527393	A	G	0.467803	0.935606	0.532197	0.000487968	0.000242972	0.999757	0.000243031
White blood cell count	0.030784	0.002158	4.07005e-46	558141	rs17270882	C	G	0.239086	0.478172	0.760914	0.000947655	0.000344802	0.999655	0.000344921
White blood cell count	-0.012945	0.002325	2.65003e-08	558130	rs10205474	A	C	0.201408	0.402816	0.798592	0.000167573	5.39058e-05	0.999946	5.39087e-05
White blood cell count	-0.010185	0.001848	3.67003e-08	558143	rs4672564	C	A	0.500893	1.00179	0.499107	0.000103734	5.18669e-05	0.999948	5.18696e-05
White blood cell count	-0.138239	0.00975	1.38007e-45	546609	rs114050631	T	C	0.011062	0.022124	0.988938	0.01911	0.000418113	0.999582	0.000418288
White blood cell count	0.01116	0.00192	6.36004e-09	557354	rs2943650	T	C	0.644643	1.28929	0.355357	0.000124546	5.70614e-05	0.999943	5.70647e-05
White blood cell count	-0.025822	0.001882	8.29087e-43	562234	rs1822534	G	A	0.394237	0.788474	0.605763	0.000666776	0.000318471	0.999682	0.000318572
White blood cell count	0.039902	0.00608	5.47016e-11	560386	rs35592432	C	G	0.027242	0.054484	0.972758	0.00159217	8.43846e-05	0.999916	8.43917e-05
White blood cell count	-0.012328	0.001992	6.27004e-10	505259	rs12630592	T	G	0.3731	0.7462	0.6269	0.00015198	7.1095e-05	0.999929	7.11e-05
White blood cell count	0.025752	0.003204	9.68055e-16	562233	rs112880875	A	G	0.090039	0.180078	0.909961	0.000663166	0.000108669	0.999891	0.000108681
White blood cell count	-0.014309	0.001909	6.95024e-14	561157	rs10936588	A	G	0.636322	1.27264	0.363678	0.000204747	9.47638e-05	0.999905	9.47728e-05
White blood cell count	0.022319	0.003192	2.80027e-12	562235	rs9867398	T	C	0.094175	0.18835	0.905825	0.000498138	8.49883e-05	0.999915	8.49956e-05
White blood cell count	0.010499	0.00186	1.71002e-08	561158	rs1621453	G	A	0.56322	1.12644	0.43678	0.000110229	5.42334e-05	0.999946	5.42363e-05
White blood cell count	-0.024654	0.001886	5.44001e-39	562238	rs1366045	C	T	0.384323	0.768646	0.615677	0.00060782	0.000287643	0.999712	0.000287726
White blood cell count	0.01247	0.001887	4.02995e-11	561148	rs6445826	C	T	0.498475	0.99695	0.501525	0.000155501	7.77497e-05	0.999922	7.77558e-05
White blood cell count	-0.024206	0.004232	1.09001e-08	561302	rs115433278	A	G	0.053082	0.106164	0.946918	0.00058593	5.89028e-05	0.999941	5.89062e-05
White blood cell count	-0.023984	0.002466	2.48028e-22	562238	rs7639292	T	C	0.168472	0.336944	0.831528	0.000575232	0.000161168	0.999839	0.000161194
White blood cell count	-0.013518	0.002467	4.35001e-08	506686	rs9835104	A	G	0.18798	0.37596	0.81202	0.000182736	5.5787e-05	0.999944	5.57901e-05
White blood cell count	0.027526	0.002769	2.9902e-23	561135	rs2012610	T	G	0.127328	0.254656	0.872672	0.000757681	0.00016838	0.999832	0.000168409
White blood cell count	-0.012877	0.002042	2.97002e-10	560809	rs11927257	T	C	0.282198	0.564396	0.717802	0.000165817	6.71766e-05	0.999933	6.71811e-05
White blood cell count	0.028328	0.004568	5.79002e-10	560509	rs35713889	T	C	0.043464	0.086928	0.956536	0.000802476	6.67257e-05	0.999933	6.67301e-05
White blood cell count	0.024566	0.001984	3.46019e-35	562241	rs2713573	T	C	0.689211	1.37842	0.310789	0.000603488	0.000258533	0.999741	0.0002586
White blood cell count	-0.044448	0.003776	5.94019e-32	562240	rs9819371	T	C	0.064757	0.129514	0.935243	0.00197562	0.000239302	0.999761	0.000239359
White blood cell count	0.018004	0.001907	3.8699e-21	560510	rs4074672	T	C	0.369536	0.739072	0.630464	0.000324144	0.000151038	0.999849	0.00015106
White blood cell count	0.017874	0.00285	3.67003e-10	506685	rs3773312	A	G	0.134067	0.268134	0.865933	0.00031948	7.41788e-05	0.999926	7.41843e-05
White blood cell count	-0.016816	0.002745	9.29994e-10	544951	rs73028871	T	C	0.133879	0.267758	0.866121	0.000282778	6.55792e-05	0.999934	6.55835e-05
White blood cell count	0.019217	0.001891	3.11028e-24	561295	rs2371108	T	G	0.388965	0.77793	0.611035	0.000369293	0.000175541	0.999824	0.000175572
White blood cell count	0.020274	0.00243	7.70016e-17	560513	rs3732378	A	G	0.172487	0.344974	0.827513	0.000411035	0.000117338	0.999883	0.000117352
White blood cell count	0.016035	0.002454	6.59022e-11	561154	rs62270938	T	C	0.177104	0.354208	0.822896	0.000257121	7.49448e-05	0.999925	7.49504e-05
White blood cell count	0.014676	0.001887	7.68953e-15	562121	rs10049210	C	T	0.404518	0.809036	0.595482	0.000215385	0.000103765	0.999896	0.000103776
White blood cell count	0.01378	0.002231	6.76005e-10	562241	rs2284837	G	A	0.220169	0.440338	0.779831	0.000189888	6.52056e-05	0.999935	6.52099e-05
White blood cell count	-0.033578	0.001872	7.45075e-72	562216	rs9829114	A	G	0.414149	0.828298	0.585851	0.00112748	0.000547121	0.999453	0.000547421
White blood cell count	-0.026007	0.001965	6.07016e-40	559076	rs4234465	C	G	0.422709	0.845418	0.577291	0.000676364	0.000330101	0.99967	0.00033021
White blood cell count	-0.017511	0.001961	4.51024e-19	561300	rs6779340	G	C	0.336941	0.673882	0.663059	0.000306635	0.000137012	0.999863	0.000137031
White blood cell count	-0.013264	0.001909	3.87972e-12	561154	rs832190	T	C	0.633275	1.26655	0.366725	0.000175934	8.17169e-05	0.999918	8.17236e-05
White blood cell count	0.014483	0.002457	3.87998e-09	562242	rs830623	C	A	0.169687	0.339374	0.830313	0.000209757	5.91068e-05	0.999941	5.91103e-05
White blood cell count	0.012802	0.001862	6.34016e-12	562240	rs4504118	C	G	0.558728	1.11746	0.441272	0.000163891	8.08151e-05	0.999919	8.08216e-05
White blood cell count	-0.014128	0.002541	2.76001e-08	561158	rs6440053	A	T	0.842254	1.68451	0.157746	0.0001996	5.30387e-05	0.999947	5.30415e-05
White blood cell count	0.023275	0.002437	1.3499e-21	560513	rs6440732	A	C	0.827718	1.65544	0.172282	0.000541726	0.000154501	0.999845	0.000154525
White blood cell count	-0.025605	0.004196	1.07999e-09	562230	rs140311179	G	C	0.051183	0.102366	0.948817	0.000655616	6.36778e-05	0.999936	6.36818e-05
White blood cell count	0.055643	0.004613	1.83021e-33	561301	rs28530750	A	G	0.043032	0.086064	0.956968	0.00309614	0.000255	0.999745	0.000255065
White blood cell count	-0.063244	0.001899	1e-200	562241	rs1371794	C	A	0.622486	1.24497	0.377514	0.0039998	0.00187989	0.99812	0.00188343
White blood cell count	-0.016477	0.001926	1.22999e-17	562226	rs73191188	A	G	0.353128	0.706256	0.646872	0.000271492	0.000124033	0.999876	0.000124048
White blood cell count	0.011097	0.001947	1.24e-08	560506	rs12502008	T	G	0.361382	0.722764	0.638618	0.000123143	5.68393e-05	0.999943	5.68425e-05
White blood cell count	-0.025247	0.003841	5.08979e-11	561301	rs62311395	G	A	0.061901	0.123802	0.938099	0.000637411	7.4028e-05	0.999926	7.40335e-05
White blood cell count	0.021031	0.002326	1.6099e-19	558139	rs1506609	G	A	0.799464	1.59893	0.200536	0.000442303	0.000141821	0.999858	0.000141841
White blood cell count	-0.0184	0.001904	4.54046e-22	562238	rs6831590	T	G	0.367282	0.734564	0.632718	0.00033856	0.000157353	0.999843	0.000157378
White blood cell count	0.015458	0.001903	4.75992e-16	558138	rs987121	T	A	0.606217	1.21243	0.393783	0.00023895	0.000114083	0.999886	0.000114096
White blood cell count	0.020133	0.00193	1.88018e-25	562241	rs13132853	G	A	0.355109	0.710218	0.644891	0.000405338	0.00018565	0.999814	0.000185684
White blood cell count	-0.019466	0.00184	3.90032e-26	560151	rs6554195	T	G	0.483581	0.967162	0.516419	0.000378925	0.000189258	0.999811	0.000189294
White blood cell count	-0.050832	0.006222	3.23966e-16	562239	rs113473633	G	A	0.025546	0.051092	0.974454	0.00258389	0.000128644	0.999871	0.00012866
White blood cell count	-0.010471	0.001899	3.61002e-08	560831	rs28588746	G	A	0.377846	0.755692	0.622154	0.000109642	5.15489e-05	0.999948	5.15515e-05
White blood cell count	-0.034084	0.006181	3.57998e-08	561295	rs62345144	C	G	0.024821	0.049642	0.975179	0.00116172	5.62386e-05	0.999944	5.62418e-05
White blood cell count	0.02176	0.001948	6.29941e-29	507479	rs35734242	C	T	0.427987	0.855974	0.572013	0.000473498	0.000231838	0.999768	0.000231892
White blood cell count	-0.029079	0.002022	7.57007e-47	562242	rs11723621	G	A	0.29001	0.58002	0.70999	0.000845588	0.00034822	0.999652	0.000348342
White blood cell count	0.013867	0.002123	6.6696e-11	561297	rs2305980	A	T	0.255073	0.510146	0.744927	0.000192294	7.30757e-05	0.999927	7.30811e-05
White blood cell count	0.016404	0.001855	9.68947e-19	562240	rs6854855	G	A	0.486909	0.973818	0.513091	0.000269091	0.000134453	0.999866	0.000134471
White blood cell count	0.025769	0.002141	2.52e-33	562241	rs218264	T	A	0.250868	0.501736	0.749132	0.000664041	0.000249591	0.99975	0.000249653
White blood cell count	-0.018201	0.001883	4.41977e-22	562233	rs2412771	C	T	0.416739	0.833478	0.583261	0.000331276	0.000161045	0.999839	0.000161071
White blood cell count	0.042606	0.001922	8.77001e-109	557354	rs16850073	T	C	0.374415	0.74883	0.625585	0.00181527	0.000850376	0.99915	0.0008511
White blood cell count	-0.014688	0.002228	4.49987e-11	562243	rs13149209	C	T	0.217886	0.435772	0.782114	0.000215737	7.35283e-05	0.999926	7.35337e-05
White blood cell count	0.049756	0.005126	2.99985e-22	562241	rs144317085	T	A	0.034356	0.068712	0.965644	0.00247566	0.000164263	0.999836	0.00016429
White blood cell count	-0.015667	0.001959	1.3499e-15	558743	rs10006495	G	T	0.353947	0.707894	0.646053	0.000245455	0.000112256	0.999888	0.000112268
White blood cell count	0.052247	0.005162	4.74024e-24	562239	rs11735662	T	C	0.033197	0.066394	0.966803	0.00272975	0.000175222	0.999825	0.000175253
White blood cell count	0.040077	0.006305	2.13e-10	559444	rs79237520	T	C	0.022751	0.045502	0.977249	0.00160617	7.1421e-05	0.999929	7.14261e-05
White blood cell count	-0.018732	0.002351	1.71989e-15	562241	rs11744663	A	G	0.190499	0.380998	0.809501	0.000350888	0.00010822	0.999892	0.000108232
White blood cell count	-0.015326	0.001939	2.83009e-15	562242	rs2910580	A	T	0.659268	1.31854	0.340732	0.000234886	0.000105527	0.999894	0.000105538
White blood cell count	0.022974	0.001894	7.85959e-34	561145	rs4391200	G	A	0.618964	1.23793	0.381036	0.000527805	0.000248963	0.999751	0.000249025
White blood cell count	-0.02131	0.002441	2.71019e-18	561298	rs13180726	A	G	0.825591	1.65118	0.174409	0.000454116	0.000130777	0.999869	0.000130794
White blood cell count	0.020353	0.002093	2.52e-22	559079	rs987107	A	G	0.261079	0.522158	0.738921	0.000414245	0.000159829	0.99984	0.000159855
White blood cell count	0.02617	0.003837	9.39074e-12	561302	rs79692389	C	G	0.061217	0.122434	0.938783	0.000684869	7.87181e-05	0.999921	7.87243e-05
White blood cell count	-0.017857	0.00186	8.66962e-22	562242	rs2082382	A	G	0.55412	1.10824	0.44588	0.000318872	0.000157568	0.999842	0.000157593
White blood cell count	-0.015601	0.001876	9.70957e-17	562239	rs4704826	A	C	0.633681	1.26736	0.366319	0.000243391	0.000112997	0.999887	0.000113009
White blood cell count	0.012934	0.001852	2.99985e-12	557351	rs464609	A	G	0.544492	1.08898	0.455508	0.000167288	8.29819e-05	0.999917	8.29888e-05
White blood cell count	-0.013374	0.001946	6.5298e-12	557354	rs10940474	T	C	0.659356	1.31871	0.340644	0.000178864	8.03477e-05	0.99992	8.03541e-05
White blood cell count	-0.020573	0.00186	2.11982e-28	561291	rs6877725	C	T	0.445441	0.890882	0.554559	0.000423248	0.000209104	0.999791	0.000209148
White blood cell count	-0.036192	0.002813	7.45075e-38	562242	rs4703541	A	G	0.878793	1.75759	0.121207	0.00130986	0.000279042	0.999721	0.00027912
White blood cell count	-0.013818	0.0021	4.91021e-11	559081	rs257063	T	C	0.740602	1.4812	0.259398	0.000190937	7.33621e-05	0.999927	7.33675e-05
White blood cell count	0.013254	0.001858	1.02e-12	562219	rs6878780	C	T	0.426771	0.853542	0.573229	0.000175669	8.59502e-05	0.999914	8.59576e-05
White blood cell count	-0.033069	0.001842	5.08042e-72	561148	rs11242109	T	G	0.477227	0.954454	0.522773	0.00109356	0.000545645	0.999454	0.000545943
White blood cell count	-0.013323	0.001992	2.33991e-11	488908	rs4535497	A	C	0.570032	1.14006	0.429968	0.000177502	8.70101e-05	0.999913	8.70176e-05
White blood cell count	0.029089	0.00212	8.30042e-43	490023	rs7705526	A	C	0.327218	0.654436	0.672782	0.00084617	0.000372562	0.999627	0.000372701
White blood cell count	0.012676	0.001864	1.08993e-11	562219	rs2432142	A	G	0.433689	0.867378	0.566311	0.000160681	7.89274e-05	0.999921	7.89336e-05
White blood cell count	0.014107	0.001841	1.91999e-14	561154	rs10515269	G	C	0.483838	0.967676	0.516162	0.000199007	9.93998e-05	0.999901	9.94096e-05
White blood cell count	-0.022316	0.002222	1.03992e-23	560821	rs79272926	A	C	0.221625	0.44325	0.778375	0.000498004	0.000171819	0.999828	0.000171848
White blood cell count	0.025101	0.004098	9.34997e-10	559082	rs9313822	A	G	0.052082	0.104164	0.947918	0.00063006	6.22115e-05	0.999938	6.22153e-05
White blood cell count	0.016744	0.001872	3.94003e-19	562240	rs9885207	C	T	0.41613	0.83226	0.58387	0.000280362	0.000136237	0.999864	0.000136255
White blood cell count	-0.03629	0.00208	4.20049e-68	561302	rs2561758	G	A	0.723119	1.44624	0.276881	0.00131696	0.00052736	0.999473	0.000527638
White blood cell count	0.014462	0.00202	8.35988e-13	562236	rs6458354	T	C	0.707553	1.41511	0.292447	0.000209149	8.65551e-05	0.999913	8.65626e-05
White blood cell count	0.022809	0.003374	1.42988e-11	562240	rs73738524	G	A	0.080389	0.160778	0.919611	0.00052025	7.69207e-05	0.999923	7.69266e-05
White blood cell count	0.012643	0.002139	3.49004e-09	562241	rs74679834	G	C	0.277091	0.554182	0.722909	0.000159845	6.40378e-05	0.999936	6.40419e-05
White blood cell count	0.014143	0.002394	3.57001e-09	561300	rs10872223	T	C	0.18332	0.36664	0.81668	0.000200024	5.98928e-05	0.99994	5.98964e-05
White blood cell count	0.018185	0.001839	5.06058e-23	562241	rs12214269	A	G	0.545937	1.09187	0.454063	0.000330694	0.000163951	0.999836	0.000163978
White blood cell count	0.015366	0.001845	8.50942e-17	562240	rs9390461	G	A	0.538265	1.07653	0.461735	0.000236114	0.000117366	0.999883	0.000117379
White blood cell count	-0.020322	0.001892	7.10068e-27	560204	rs2394990	A	C	0.632626	1.26525	0.367374	0.000412984	0.000191963	0.999808	0.000192
White blood cell count	-0.052806	0.001961	1.40929e-159	556052	rs507778	T	C	0.333105	0.66621	0.666895	0.00278847	0.0012389	0.998761	0.00124043
White blood cell count	0.019199	0.002409	1.67996e-15	556269	rs1383265	C	T	0.17909	0.35818	0.82091	0.000368602	0.000108381	0.999892	0.000108393
White blood cell count	-0.013767	0.001834	6.34016e-14	562238	rs9375447	G	A	0.494601	0.989202	0.505399	0.00018953	9.47541e-05	0.999905	9.47631e-05
White blood cell count	0.016547	0.001881	1.48013e-18	562239	rs6924387	G	A	0.412477	0.824954	0.587523	0.000273803	0.000132707	0.999867	0.000132724
White blood cell count	-0.013802	0.002306	2.22998e-09	562241	rs7751717	A	G	0.199529	0.399058	0.800471	0.000190495	6.08507e-05	0.999939	6.08544e-05
White blood cell count	0.01955	0.003311	3.62001e-09	508420	rs2935104	G	A	0.906903	1.81381	0.093097	0.000382203	6.45387e-05	0.999935	6.45428e-05
White blood cell count	-0.021637	0.001891	2.78997e-30	562225	rs4712614	G	T	0.619988	1.23998	0.380012	0.00046816	0.0002206	0.999779	0.000220648
White blood cell count	-0.028815	0.001896	4.00037e-52	561087	rs2523468	G	C	0.514539	1.02908	0.485461	0.000830304	0.000414801	0.999585	0.000414973
White blood cell count	-0.01534	0.001892	5.41003e-16	560214	rs11965885	T	G	0.58175	1.1635	0.41825	0.000235316	0.000114513	0.999885	0.000114526
White blood cell count	-0.011963	0.001973	1.38e-09	562241	rs9382100	A	T	0.324967	0.649934	0.675033	0.000143113	6.27877e-05	0.999937	6.27916e-05
White blood cell count	-0.021092	0.001914	3.20996e-28	560507	rs4707609	C	T	0.360123	0.720246	0.639877	0.000444872	0.000205028	0.999795	0.00020507
White blood cell count	0.026498	0.002326	5.10035e-30	562241	rs1285886	A	G	0.196802	0.393604	0.803198	0.000702144	0.000221977	0.999778	0.000222026
White blood cell count	-0.013586	0.001843	1.75995e-13	559430	rs560194	C	T	0.530014	1.06003	0.469986	0.000184579	9.19571e-05	0.999908	9.19656e-05
White blood cell count	-0.030663	0.002456	9.97011e-36	560216	rs1322599	T	C	0.174313	0.348626	0.825687	0.00094022	0.000270648	0.999729	0.000270721
White blood cell count	0.024724	0.00384	1.25e-10	562241	rs72843590	A	C	0.06259	0.12518	0.93741	0.000611276	7.17302e-05	0.999928	7.17353e-05
White blood cell count	-0.035855	0.001971	7.25939e-74	559747	rs1611236	A	G	0.322501	0.645002	0.677499	0.00128558	0.000561784	0.999438	0.0005621
White blood cell count	0.077234	0.001878	1e-200	561159	rs2853951	T	C	0.599507	1.19901	0.400493	0.00596509	0.00286442	0.997136	0.00287265
White blood cell count	-0.032759	0.002404	3.0903e-42	562239	rs9348970	C	G	0.178025	0.35605	0.821975	0.00107315	0.000314073	0.999686	0.000314172
White blood cell count	-0.015962	0.001847	5.94977e-18	558142	rs3857488	G	A	0.527618	1.05524	0.472382	0.000254785	0.000127004	0.999873	0.00012702
White blood cell count	-0.010156	0.001854	4.41001e-08	562239	rs364663	A	T	0.558947	1.11789	0.441053	0.000103144	5.08554e-05	0.999949	5.0858e-05
White blood cell count	0.020151	0.001843	8.48008e-28	562242	rs549302	A	G	0.545007	1.09001	0.454993	0.000406063	0.000201386	0.999799	0.000201427
White blood cell count	-0.020403	0.001853	3.74024e-28	560506	rs1738074	C	T	0.567796	1.13559	0.432204	0.000416282	0.000204314	0.999796	0.000204356
White blood cell count	0.022394	0.002349	1.6099e-21	544160	rs12203592	T	C	0.210255	0.42051	0.789745	0.000501491	0.000166543	0.999833	0.000166571
White blood cell count	0.012282	0.001866	4.84953e-11	561295	rs2328667	G	A	0.561405	1.12281	0.438595	0.000150848	7.42862e-05	0.999926	7.42917e-05
White blood cell count	-0.028632	0.002693	2.25009e-26	445620	rs185774696	T	C	0.273418	0.546836	0.726582	0.000819791	0.000325721	0.999674	0.000325827
White blood cell count	-0.025502	0.002683	2.14981e-21	561157	rs2012011	A	G	0.136123	0.272246	0.863877	0.000650352	0.000152954	0.999847	0.000152978
White blood cell count	0.023076	0.001839	4.35011e-36	562232	rs9487043	T	C	0.486515	0.97303	0.513485	0.000532502	0.000266057	0.999734	0.000266128
White blood cell count	-0.04663	0.002089	2.47742e-110	561449	rs7776054	G	A	0.261097	0.522194	0.738903	0.00217436	0.000838977	0.999161	0.000839682
White blood cell count	-0.028441	0.003727	2.45019e-14	562240	rs72978754	C	T	0.065813	0.131626	0.934187	0.00080889	9.94638e-05	0.999901	9.94737e-05
White blood cell count	0.018842	0.002054	4.8095e-20	555158	rs798555	C	T	0.294964	0.589928	0.705036	0.000355021	0.00014766	0.999852	0.000147682
White blood cell count	0.011441	0.00208	3.84999e-08	560512	rs1476081	T	G	0.294671	0.589342	0.705329	0.000130896	5.4411e-05	0.999946	5.4414e-05
White blood cell count	-0.038684	0.004464	4.75992e-18	508398	rs12540307	T	C	0.048819	0.097638	0.951181	0.00149645	0.000138978	0.999861	0.000138997
White blood cell count	-0.036605	0.003489	1.00995e-25	562243	rs4729046	C	T	0.924065	1.84813	0.075935	0.00133993	0.000188042	0.999812	0.000188078
White blood cell count	-0.075776	0.009684	5.32967e-15	560391	rs182090955	A	G	0.009784	0.019568	0.990216	0.005742	0.00011126	0.999889	0.000111273
White blood cell count	-0.121199	0.00624	5.52968e-84	561302	rs3731332	T	C	0.023234	0.046468	0.976766	0.0146892	0.000666719	0.999333	0.000667163
White blood cell count	0.017618	0.002845	6.05996e-10	562238	rs10808139	A	G	0.118535	0.23707	0.881465	0.000310394	6.48627e-05	0.999935	6.48669e-05
White blood cell count	-0.016152	0.002298	2.18978e-12	560217	rs6952262	G	C	0.205159	0.410318	0.794841	0.000260887	8.50851e-05	0.999915	8.50923e-05
White blood cell count	-0.013276	0.002333	1.29999e-08	562241	rs17138597	A	G	0.194778	0.389556	0.805222	0.000176252	5.52866e-05	0.999945	5.52897e-05
White blood cell count	0.043041	0.001898	7.85236e-114	562239	rs2158799	G	C	0.611828	1.22366	0.388172	0.00185253	0.00087993	0.99912	0.000880705
White blood cell count	0.016915	0.001968	8.69961e-18	562242	rs6583435	A	C	0.679683	1.35937	0.320317	0.000286117	0.000124583	0.999875	0.000124599
White blood cell count	-0.017568	0.002148	3.0297e-16	560151	rs4948097	G	A	0.758343	1.51669	0.241657	0.000308635	0.00011312	0.999887	0.000113133
White blood cell count	-0.010993	0.001875	4.70002e-09	561298	rs6948695	C	T	0.413883	0.827766	0.586117	0.000120846	5.86306e-05	0.999941	5.8634e-05
White blood cell count	-0.010408	0.00186	2.24001e-08	562241	rs13237635	C	T	0.565316	1.13063	0.434684	0.000108326	5.3239e-05	0.999947	5.32418e-05
White blood cell count	-0.021214	0.002399	9.79941e-19	508416	rs62466318	T	C	0.202209	0.404418	0.797791	0.000450034	0.000145199	0.999855	0.00014522
White blood cell count	-0.01333	0.002258	3.65999e-09	507300	rs7781268	A	G	0.245805	0.49161	0.754195	0.000177689	6.58817e-05	0.999934	6.5886e-05
White blood cell count	-0.027515	0.003156	2.9703e-18	562239	rs9656395	G	A	0.095026	0.190052	0.904974	0.000757075	0.000130211	0.99987	0.000130228
White blood cell count	0.018298	0.001886	3.11028e-22	560209	rs1474419	C	T	0.579762	1.15952	0.420238	0.000334817	0.000163148	0.999837	0.000163175
White blood cell count	-0.018545	0.001949	1.89017e-21	562238	rs7776857	T	G	0.65805	1.3161	0.34195	0.000343917	0.000154777	0.999845	0.000154801
White blood cell count	0.059326	0.002043	2.72898e-185	561153	rs56388170	T	G	0.294509	0.589018	0.705491	0.00351957	0.00146255	0.998537	0.00146469
White blood cell count	0.020606	0.001897	1.91999e-27	560511	rs2710804	C	T	0.375925	0.75185	0.624075	0.000424607	0.00019923	0.999801	0.00019927
White blood cell count	0.013403	0.002157	5.33003e-10	562241	rs10260281	C	G	0.236987	0.473974	0.763013	0.00017964	6.49667e-05	0.999935	6.49709e-05
White blood cell count	-0.124348	0.006855	1.80011e-73	560514	rs2282986	C	T	0.018529	0.037058	0.981471	0.0154624	0.000562389	0.999438	0.000562706
White blood cell count	-0.015405	0.001914	8.82064e-16	562236	rs74607840	A	G	0.625943	1.25189	0.374057	0.000237314	0.000111129	0.999889	0.000111141
White blood cell count	0.015196	0.002296	3.76011e-11	562239	rs4721650	G	A	0.209572	0.419144	0.790428	0.000230918	7.6504e-05	0.999923	7.65099e-05
White blood cell count	-0.029716	0.003269	1.03992e-19	562237	rs60466842	A	C	0.087587	0.175174	0.912413	0.000883041	0.000141137	0.999859	0.000141157
White blood cell count	0.041036	0.00257	2.33991e-57	561454	rs3735485	G	A	0.844672	1.68934	0.155328	0.00168395	0.000441873	0.999558	0.000442069
White blood cell count	-0.011262	0.00185	1.19001e-09	562236	rs2692540	G	C	0.428252	0.856504	0.571748	0.000126833	6.21105e-05	0.999938	6.21144e-05
White blood cell count	-0.017407	0.001848	4.90004e-21	558136	rs342294	C	T	0.455851	0.911702	0.544149	0.000303004	0.000150321	0.99985	0.000150343
White blood cell count	0.011328	0.001851	9.71002e-10	560513	rs38859	T	C	0.448861	0.897722	0.551139	0.000128324	6.34906e-05	0.999937	6.34946e-05
White blood cell count	-0.02444	0.00211	5.47016e-31	559426	rs7803075	G	A	0.7342	1.4684	0.2658	0.000597314	0.000233132	0.999767	0.000233186
White blood cell count	0.012379	0.001918	1.12001e-10	562241	rs12716647	C	G	0.637508	1.27502	0.362492	0.00015324	7.08248e-05	0.999929	7.08298e-05
White blood cell count	-0.013467	0.001888	1.02e-12	560510	rs755951	C	A	0.402765	0.80553	0.597235	0.00018136	8.72507e-05	0.999913	8.72583e-05
White blood cell count	0.011055	0.001872	3.58996e-09	557353	rs6474514	C	T	0.41173	0.82346	0.58827	0.000122213	5.9202e-05	0.999941	5.92055e-05
White blood cell count	-0.019264	0.001849	2.22024e-25	562240	rs4276676	C	T	0.469209	0.938418	0.530791	0.000371102	0.000184847	0.999815	0.000184881
White blood cell count	-0.014361	0.001947	1.71002e-13	562239	rs1947897	C	G	0.336356	0.672712	0.663644	0.000206238	9.20733e-05	0.999908	9.20818e-05
White blood cell count	-0.013208	0.001997	3.91021e-11	560219	rs10102877	A	G	0.684662	1.36932	0.315338	0.000174451	7.5328e-05	0.999925	7.53337e-05
White blood cell count	0.02711	0.004466	1.31999e-09	560513	rs921313	A	G	0.044853	0.089706	0.955147	0.000734952	6.29725e-05	0.999937	6.29764e-05
White blood cell count	-0.026558	0.002018	1.57e-39	503530	rs6985508	A	G	0.357998	0.715996	0.642002	0.000705327	0.000324218	0.999676	0.000324324
White blood cell count	-0.017192	0.001948	1.15001e-18	508409	rs1511724	G	C	0.422068	0.844136	0.577932	0.000295565	0.000144192	0.999856	0.000144213
White blood cell count	0.014259	0.002045	3.25012e-12	560513	rs17209630	A	G	0.281259	0.562518	0.718741	0.000203319	8.22029e-05	0.999918	8.22096e-05
White blood cell count	0.019951	0.001855	6.13056e-27	560510	rs10087240	T	C	0.457631	0.915262	0.542369	0.000398042	0.000197592	0.999802	0.000197631
White blood cell count	-0.032751	0.00242	1.08993e-41	560512	rs12550612	A	G	0.821328	1.64266	0.178672	0.00107263	0.000314813	0.999685	0.000314912
White blood cell count	-0.02207	0.00237	1.32008e-20	508414	rs28571765	C	T	0.206778	0.413556	0.793222	0.000487085	0.000159784	0.99984	0.00015981
White blood cell count	0.046831	0.002355	5.70953e-88	562243	rs7846314	T	A	0.187345	0.37469	0.812655	0.00219314	0.000667798	0.999332	0.000668244
White blood cell count	-0.01971	0.002186	2.03002e-19	560151	rs11993347	C	T	0.230466	0.460932	0.769534	0.000388484	0.000137796	0.999862	0.000137815
White blood cell count	0.014332	0.001849	9.49948e-15	560799	rs4870937	T	A	0.543796	1.08759	0.456204	0.000205406	0.000101915	0.999898	0.000101926
White blood cell count	-0.036254	0.00186	1.53993e-84	562237	rs55964818	C	T	0.567337	1.13467	0.432663	0.00131435	0.000645257	0.999355	0.000645674
White blood cell count	-0.075356	0.008651	3.19007e-18	562239	rs145209947	A	C	0.01404	0.02808	0.98596	0.00567853	0.000157214	0.999843	0.000157239
White blood cell count	0.024146	0.003326	4.05976e-13	508418	rs7005996	T	C	0.906282	1.81256	0.093718	0.000583029	9.90391e-05	0.999901	9.90489e-05
White blood cell count	0.021379	0.001867	2.44006e-30	559428	rs11250076	G	A	0.574673	1.14935	0.425327	0.000457062	0.000223434	0.999777	0.000223484
White blood cell count	0.013094	0.001841	1.17004e-12	559076	rs13248936	G	A	0.498342	0.996684	0.501658	0.000171453	8.57255e-05	0.999914	8.57328e-05
White blood cell count	0.021365	0.001904	3.53997e-29	559083	rs2875974	A	G	0.373406	0.746812	0.626594	0.000456463	0.000213601	0.999786	0.000213647
White blood cell count	0.011839	0.002018	4.56005e-09	560832	rs10808536	A	G	0.295428	0.590856	0.704572	0.000140162	5.83495e-05	0.999942	5.83529e-05
White blood cell count	-0.021974	0.002057	1.33999e-26	560514	rs4734879	G	A	0.276159	0.552318	0.723841	0.000482857	0.000193041	0.999807	0.000193079
White blood cell count	0.011449	0.002032	1.81001e-08	562239	rs12216862	T	C	0.290091	0.580182	0.709909	0.00013108	5.39886e-05	0.999946	5.39915e-05
White blood cell count	-0.036092	0.002609	1.77011e-43	562239	rs62510269	G	A	0.14573	0.29146	0.85427	0.00130263	0.000324337	0.999676	0.000324442
White blood cell count	-0.011891	0.002003	2.98999e-09	560509	rs3847147	A	G	0.306976	0.613952	0.693024	0.000141396	6.01616e-05	0.99994	6.01652e-05
White blood cell count	0.026196	0.002363	1.57e-28	562235	rs13291664	G	A	0.186933	0.373866	0.813067	0.00068623	0.000208599	0.999791	0.000208643
White blood cell count	-0.011492	0.001857	6.27004e-10	562241	rs6476883	A	G	0.437247	0.874494	0.562753	0.000132066	6.49929e-05	0.999935	6.49971e-05
White blood cell count	-0.014956	0.00193	9.58076e-15	560218	rs1887428	C	G	0.625091	1.25018	0.374909	0.000223682	0.000104841	0.999895	0.000104852
White blood cell count	-0.016605	0.002181	2.80996e-14	547355	rs626416	C	G	0.762943	1.52589	0.237057	0.000275726	9.97362e-05	0.9999	9.97461e-05
White blood cell count	0.014823	0.001994	1.10994e-13	559081	rs7855091	A	G	0.307022	0.614044	0.692978	0.000219721	9.34956e-05	0.999907	9.35043e-05
White blood cell count	0.015628	0.002288	8.70964e-12	560215	rs7852409	G	C	0.764716	1.52943	0.235284	0.000244234	8.7888e-05	0.999912	8.78957e-05
White blood cell count	-0.034202	0.002489	6.16027e-43	562241	rs12376511	C	T	0.164417	0.328834	0.835583	0.00116978	0.000321417	0.999679	0.000321521
White blood cell count	-0.013076	0.001843	1.35988e-12	562238	rs10973700	C	G	0.486357	0.972714	0.513643	0.000170982	8.54272e-05	0.999915	8.54345e-05
White blood cell count	0.010359	0.001856	2.45002e-08	560512	rs4877107	C	T	0.457254	0.914508	0.542746	0.000107309	5.32623e-05	0.999947	5.32651e-05
White blood cell count	0.021786	0.002517	5.1606e-18	559084	rs12683699	G	A	0.160286	0.320572	0.839714	0.00047463	0.000127765	0.999872	0.000127781
White blood cell count	0.028141	0.002055	1.24997e-42	560512	rs7036656	T	C	0.7215	1.443	0.2785	0.000791916	0.000318252	0.999682	0.000318353
White blood cell count	0.011216	0.002038	3.83999e-08	562235	rs10814191	T	C	0.713413	1.42683	0.286587	0.000125799	5.14403e-05	0.999949	5.14429e-05
White blood cell count	0.019834	0.002029	1.53003e-22	562234	rs3793537	C	G	0.290389	0.580778	0.709611	0.000393388	0.000162125	0.999838	0.000162152
White blood cell count	0.017932	0.002003	3.62994e-19	562232	rs72747074	A	G	0.31238	0.62476	0.68762	0.000321557	0.00013814	0.999862	0.000138159
White blood cell count	0.012766	0.001902	1.99986e-11	562241	rs7864482	G	A	0.377314	0.754628	0.622686	0.000162971	7.65794e-05	0.999923	7.65852e-05
White blood cell count	-0.026981	0.00184	1.18987e-48	562242	rs10980797	G	A	0.487935	0.97587	0.512065	0.000727974	0.000363775	0.999636	0.000363908
White blood cell count	-0.04119	0.002367	8.55067e-68	562234	rs2519093	T	C	0.185612	0.371224	0.814388	0.00169662	0.000512922	0.999487	0.000513185
White blood cell count	-0.025352	0.002125	8.84097e-33	562238	rs796003	T	G	0.258407	0.516814	0.741593	0.000642724	0.000246334	0.999754	0.000246395
White blood cell count	-0.015236	0.00208	2.49e-13	562148	rs12343532	A	T	0.272342	0.544684	0.727658	0.000232136	9.20055e-05	0.999908	9.2014e-05
White blood cell count	0.01427	0.001892	4.86968e-14	562240	rs2506699	G	A	0.483895	0.96779	0.516105	0.000203633	0.000101711	0.999898	0.000101721
White blood cell count	0.031056	0.002174	2.87012e-46	517656	rs4413892	A	G	0.276136	0.552272	0.723864	0.000964475	0.000385568	0.999614	0.000385717
White blood cell count	0.016995	0.001853	4.85959e-20	561301	rs447124	T	C	0.490566	0.981132	0.509434	0.00028883	0.000144364	0.999856	0.000144384
White blood cell count	0.017567	0.002475	1.31009e-12	559080	rs2148537	A	G	0.166266	0.332532	0.833734	0.000308599	8.55571e-05	0.999914	8.55644e-05
White blood cell count	0.01034	0.001861	2.84001e-08	560500	rs7850247	C	T	0.514717	1.02943	0.485283	0.000106916	5.34115e-05	0.999947	5.34143e-05
White blood cell count	-0.04012	0.006861	5.13003e-09	562242	rs77215665	G	A	0.018274	0.036548	0.981726	0.00160961	5.77532e-05	0.999942	5.77565e-05
White blood cell count	-0.016612	0.001953	1.93019e-17	561155	rs10986338	A	G	0.649839	1.29968	0.350161	0.000275959	0.000125588	0.999874	0.000125604
White blood cell count	-0.020075	0.002239	3.25012e-19	508416	rs41317014	T	C	0.247562	0.495124	0.752438	0.000403006	0.00015014	0.99985	0.000150162
White blood cell count	0.030146	0.00219	4.75007e-43	562240	rs2993986	T	C	0.774092	1.54818	0.225908	0.000908781	0.000317844	0.999682	0.000317945
White blood cell count	0.01735	0.001951	6.25029e-19	562241	rs2091084	C	T	0.653201	1.3064	0.346799	0.000301023	0.000136381	0.999864	0.0001364
White blood cell count	-0.016866	0.001919	1.63005e-18	561157	rs180941	A	G	0.625014	1.25003	0.374986	0.000284462	0.00013334	0.999867	0.000133357
White blood cell count	-0.013749	0.002349	4.94994e-09	562241	rs41295055	T	C	0.186956	0.373912	0.813044	0.000189035	5.74679e-05	0.999943	5.74712e-05
White blood cell count	0.025211	0.002007	3.67959e-36	562241	rs3781454	A	G	0.676766	1.35353	0.323234	0.000635595	0.000278077	0.999722	0.000278155
White blood cell count	-0.049726	0.001914	1.09901e-148	562240	rs10828725	T	G	0.364782	0.729564	0.635218	0.00247268	0.00114592	0.998854	0.00114723
White blood cell count	-0.025833	0.002003	5.0501e-38	562239	rs72790862	C	T	0.306947	0.613894	0.693053	0.000667344	0.000283929	0.999716	0.000284009
White blood cell count	-0.012414	0.002033	1.05e-09	561158	rs6479830	C	T	0.715242	1.43048	0.284758	0.000154107	6.27744e-05	0.999937	6.27783e-05
White blood cell count	0.016558	0.001904	3.59998e-18	561300	rs7917772	A	G	0.630809	1.26162	0.369191	0.000274167	0.000127701	0.999872	0.000127717
White blood cell count	-0.01417	0.002131	3.01995e-11	561151	rs72836628	T	C	0.249186	0.498372	0.750814	0.000200789	7.51321e-05	0.999925	7.51378e-05
White blood cell count	0.011894	0.001855	1.47001e-10	562239	rs11198788	C	T	0.430983	0.861966	0.569017	0.000141467	6.93859e-05	0.999931	6.93907e-05
White blood cell count	0.016749	0.00249	1.80011e-11	559084	rs11252331	G	T	0.836619	1.67324	0.163381	0.000280529	7.66897e-05	0.999923	7.66956e-05
White blood cell count	0.015277	0.001862	2.44006e-16	559078	rs10906393	T	A	0.575521	1.15104	0.424479	0.000233387	0.000114031	0.999886	0.000114044
White blood cell count	0.012956	0.001834	1.69981e-12	562235	rs692594	C	G	0.488761	0.977522	0.511239	0.000167858	8.38866e-05	0.999916	8.38936e-05
White blood cell count	-0.015482	0.001905	4.54988e-16	561155	rs703005	T	C	0.598155	1.19631	0.401845	0.000239692	0.000115228	0.999885	0.000115241
White blood cell count	0.038842	0.00322	1.79019e-33	503532	rs3747869	C	A	0.900449	1.8009	0.099551	0.0015087	0.000270482	0.99973	0.000270555
White blood cell count	0.043116	0.001874	4.56037e-117	562236	rs61863767	T	C	0.596247	1.19249	0.403753	0.00185899	0.000895053	0.999105	0.000895855
White blood cell count	0.018141	0.002233	4.78961e-16	562240	rs12784071	T	C	0.222099	0.444198	0.777901	0.000329096	0.000113716	0.999886	0.000113729
White blood cell count	-0.023627	0.002187	3.58014e-27	559081	rs17011726	G	C	0.232584	0.465168	0.767416	0.000558235	0.000199277	0.999801	0.000199317
White blood cell count	-0.029017	0.00184	5.75043e-56	562237	rs7082470	A	G	0.474125	0.94825	0.525875	0.000841986	0.000419866	0.99958	0.000420042
White blood cell count	-0.021583	0.003031	1.10994e-12	562227	rs1885474	G	T	0.102894	0.205788	0.897106	0.000465826	8.59978e-05	0.999914	8.60052e-05
White blood cell count	0.012677	0.00195	8.27942e-11	561296	rs11002309	T	C	0.340114	0.680228	0.659886	0.000160706	7.21367e-05	0.999928	7.21419e-05
White blood cell count	-0.012456	0.002048	1.22999e-09	560787	rs10749539	G	C	0.292801	0.585602	0.707199	0.000155152	6.42542e-05	0.999936	6.42583e-05
White blood cell count	-0.050292	0.004692	8.99912e-27	559446	rs59085061	G	A	0.040472	0.080944	0.959528	0.00252929	0.000196445	0.999804	0.000196483
White blood cell count	-0.01889	0.001838	9.60064e-25	562239	rs9633675	C	G	0.478894	0.957788	0.521106	0.000356832	0.000178098	0.999822	0.00017813
White blood cell count	0.038666	0.001952	2.78997e-87	500261	rs6421984	C	T	0.514549	1.0291	0.485451	0.00149506	0.000746897	0.999253	0.000747455
White blood cell count	0.014895	0.002	9.94947e-14	562233	rs1468102	G	C	0.306335	0.61267	0.693665	0.000221861	9.42882e-05	0.999906	9.42971e-05
White blood cell count	-0.010562	0.001872	1.73002e-08	545886	rs10769968	C	G	0.455606	0.911212	0.544394	0.000111556	5.53382e-05	0.999945	5.53413e-05
White blood cell count	-0.018063	0.002016	3.43005e-19	562238	rs11022177	G	C	0.311138	0.622276	0.688862	0.000326272	0.00013986	0.99986	0.00013988
White blood cell count	0.025191	0.001944	2.32006e-38	561154	rs1228024	A	C	0.661308	1.32262	0.338692	0.000634586	0.000284269	0.999716	0.00028435
White blood cell count	-0.024925	0.001991	6.3797e-36	558136	rs174548	G	C	0.313935	0.62787	0.686065	0.000621256	0.000267612	0.999732	0.000267683
White blood cell count	0.018942	0.001852	1.59001e-24	559081	rs617791	C	G	0.483273	0.966546	0.516727	0.000358799	0.000179199	0.999821	0.000179231
White blood cell count	-0.013376	0.001888	1.42988e-12	561295	rs7177	A	C	0.529439	1.05888	0.470561	0.000178917	8.91486e-05	0.999911	8.91565e-05
White blood cell count	0.096379	0.010089	1.3499e-21	558150	rs148713124	T	G	0.008951	0.017902	0.991049	0.00928891	0.000164802	0.999835	0.000164829
White blood cell count	0.011456	0.001986	8.23e-09	560509	rs4909945	C	T	0.688902	1.3778	0.311098	0.00013124	5.62536e-05	0.999944	5.62568e-05
White blood cell count	0.028768	0.001987	1.85994e-47	562241	rs73000965	A	T	0.314788	0.629576	0.685212	0.000827598	0.00035702	0.999643	0.000357147
White blood cell count	0.018163	0.002846	1.81001e-10	560510	rs672058	T	C	0.880458	1.76092	0.119542	0.000329895	6.94439e-05	0.999931	6.94488e-05
White blood cell count	0.016288	0.002877	1.54e-08	562235	rs11221394	C	T	0.117605	0.23521	0.882395	0.000265299	5.50623e-05	0.999945	5.50653e-05
White blood cell count	0.013829	0.001881	2.01002e-13	559426	rs4909932	G	A	0.59811	1.19622	0.40189	0.000191241	9.1939e-05	0.999908	9.19475e-05
White blood cell count	0.015654	0.00207	4.12952e-14	562235	rs12792460	G	C	0.271243	0.542486	0.728757	0.000245048	9.68773e-05	0.999903	9.68867e-05
White blood cell count	-0.011755	0.00197	2.47999e-09	507413	rs1232050	C	G	0.429833	0.859666	0.570167	0.00013818	6.77294e-05	0.999932	6.7734e-05
White blood cell count	-0.01148	0.001897	1.47999e-09	562238	rs934177	G	C	0.436307	0.872614	0.563693	0.00013179	6.48259e-05	0.999935	6.48301e-05
White blood cell count	-0.026397	0.002004	1.3499e-39	559259	rs8705	A	G	0.316569	0.633138	0.683431	0.000696802	0.00030151	0.999698	0.000301601
White blood cell count	-0.012287	0.002033	1.54999e-09	562243	rs579721	A	G	0.283654	0.567308	0.716346	0.00015097	6.13527e-05	0.999939	6.13564e-05
White blood cell count	-0.032444	0.005656	9.91996e-09	562232	rs113519804	A	C	0.028736	0.057472	0.971264	0.00105261	5.87574e-05	0.999941	5.87608e-05
White blood cell count	0.01608	0.002128	4.27957e-14	559070	rs6590806	A	G	0.250457	0.500914	0.749543	0.000258566	9.70805e-05	0.999903	9.70899e-05
White blood cell count	0.017862	0.001873	1.54989e-21	562226	rs7934719	T	C	0.414299	0.828598	0.585701	0.000319051	0.000154839	0.999845	0.000154863
White blood cell count	-0.01718	0.00307	2.24001e-08	561302	rs59241311	A	G	0.099621	0.199242	0.900379	0.000295152	5.29484e-05	0.999947	5.29512e-05
White blood cell count	-0.011924	0.001855	1.33999e-10	560514	rs873218	A	G	0.553941	1.10788	0.446059	0.000142182	7.02635e-05	0.99993	7.02684e-05
White blood cell count	-0.024735	0.002017	1.59001e-34	561301	rs11104881	C	T	0.702031	1.40406	0.297969	0.00061182	0.000255965	0.999744	0.000256031
White blood cell count	0.028802	0.004241	1.15001e-11	562243	rs73190675	A	G	0.050278	0.100556	0.949722	0.000829555	7.92227e-05	0.999921	7.9229e-05
White blood cell count	-0.018749	0.001965	1.53003e-21	560508	rs9863	C	T	0.329292	0.658584	0.670708	0.000351525	0.000155275	0.999845	0.000155299
White blood cell count	0.025362	0.001952	1.42988e-38	558141	rs10844682	C	T	0.341835	0.68367	0.658165	0.000643231	0.000289433	0.999711	0.000289517
White blood cell count	-0.015546	0.001973	3.44033e-15	561300	rs739842	C	T	0.639495	1.27899	0.360505	0.000241678	0.000111433	0.999889	0.000111446
White blood cell count	0.018563	0.001889	9.44931e-23	561149	rs11169302	G	T	0.392444	0.784888	0.607556	0.000344585	0.00016432	0.999836	0.000164347
White blood cell count	0.014403	0.002256	1.76999e-10	562238	rs9330650	G	A	0.21919	0.43838	0.78081	0.000207446	7.10071e-05	0.999929	7.10122e-05
White blood cell count	0.01204	0.001921	3.74999e-10	560507	rs632887	G	A	0.411004	0.822008	0.588996	0.000144962	7.01845e-05	0.99993	7.01895e-05
White blood cell count	-0.0225	0.002347	9.66941e-22	561158	rs67684915	G	C	0.19513	0.39026	0.80487	0.00050625	0.000159017	0.999841	0.000159043
White blood cell count	0.03864	0.00279	1.42988e-43	543851	rs2286599	A	G	0.141477	0.282954	0.858523	0.00149305	0.000362695	0.999637	0.000362827
White blood cell count	0.013133	0.001841	1.02991e-12	562239	rs11048425	G	C	0.491188	0.982376	0.508812	0.000172476	8.62111e-05	0.999914	8.62185e-05
White blood cell count	-0.012955	0.001964	4.35011e-11	560151	rs1895994	A	G	0.32446	0.64892	0.67554	0.000167832	7.35728e-05	0.999926	7.35782e-05
White blood cell count	0.015191	0.001847	2.03002e-16	562240	rs4761234	C	T	0.4824	0.9648	0.5176	0.000230766	0.00011524	0.999885	0.000115254
White blood cell count	-0.067191	0.001836	1e-200	559426	rs3184504	C	T	0.517084	1.03417	0.482916	0.00451463	0.00225468	0.997745	0.00225978
White blood cell count	0.018607	0.002436	2.28981e-14	562241	rs7308123	C	T	0.18119	0.36238	0.81881	0.00034622	0.000102731	0.999897	0.000102741
White blood cell count	0.022341	0.002258	4.70977e-23	561301	rs706809	C	T	0.777872	1.55574	0.222128	0.00049912	0.000172483	0.999828	0.000172513
White blood cell count	0.013512	0.002025	2.57988e-11	560512	rs759488	C	T	0.70489	1.40978	0.29511	0.000182574	7.59582e-05	0.999924	7.59639e-05
White blood cell count	-0.013013	0.002333	2.5e-08	561301	rs76545872	A	G	0.194057	0.388114	0.805943	0.000169338	5.29686e-05	0.999947	5.29714e-05
White blood cell count	-0.011156	0.001884	3.26002e-09	557353	rs1007938	G	A	0.40493	0.80986	0.59507	0.000124456	5.99784e-05	0.99994	5.9982e-05
White blood cell count	0.014435	0.001914	4.78961e-14	559427	rs1245035	A	C	0.627427	1.25485	0.372573	0.000208369	9.74178e-05	0.999903	9.74273e-05
White blood cell count	0.010899	0.001847	3.70997e-09	557347	rs1042725	T	C	0.494933	0.989866	0.505067	0.000118788	5.9388e-05	0.999941	5.93915e-05
White blood cell count	-0.013653	0.001991	7.29962e-12	562238	rs11114149	T	A	0.683244	1.36649	0.316756	0.000186404	8.06839e-05	0.999919	8.06904e-05
White blood cell count	0.037876	0.003999	2.96006e-21	561300	rs17041439	C	A	0.056554	0.113108	0.943446	0.00143459	0.000153087	0.999847	0.000153111
White blood cell count	-0.032266	0.003547	9.91973e-20	559081	rs11064881	A	G	0.073548	0.147096	0.926452	0.00104109	0.000141878	0.999858	0.000141898
White blood cell count	0.158445	0.008517	3.44985e-77	562241	rs76428106	C	T	0.013471	0.026942	0.986529	0.0251048	0.000667263	0.999333	0.000667708
White blood cell count	0.023885	0.002116	1.67996e-29	524745	rs2260850	G	T	0.280997	0.561994	0.719003	0.000570493	0.000230522	0.999769	0.000230575
White blood cell count	0.054052	0.005559	2.5398e-22	557992	rs138028125	G	C	0.03427	0.06854	0.96573	0.00292162	0.000193385	0.999807	0.000193423
White blood cell count	-0.065191	0.007096	4.31023e-20	562214	rs150861794	T	C	0.020249	0.040498	0.979751	0.00424987	0.000168626	0.999831	0.000168654
White blood cell count	0.015386	0.002055	7.31981e-14	560295	rs9590390	A	G	0.291471	0.582942	0.708529	0.000236729	9.77765e-05	0.999902	9.7786e-05
White blood cell count	-0.022531	0.003425	4.9204e-11	555496	rs9508005	G	T	0.094159	0.188318	0.905841	0.000507646	8.65974e-05	0.999913	8.66049e-05
White blood cell count	0.01598	0.001848	5.65979e-18	560512	rs806321	T	C	0.530051	1.0601	0.469949	0.00025536	0.000127219	0.999873	0.000127235
White blood cell count	-0.011129	0.001864	2.45002e-09	562242	rs12429714	T	C	0.424441	0.848882	0.575559	0.000123855	6.05131e-05	0.999939	6.05168e-05
White blood cell count	0.013869	0.002466	1.89998e-08	562214	rs55978995	A	C	0.16913	0.33826	0.83087	0.000192349	5.40597e-05	0.999946	5.40627e-05
White blood cell count	0.01961	0.002086	5.85059e-21	562241	rs3812849	C	A	0.266532	0.533064	0.733468	0.000384552	0.000150354	0.99985	0.000150377
White blood cell count	0.020659	0.002021	1.72982e-24	561300	rs7326825	A	G	0.703613	1.40723	0.296387	0.000426794	0.000178009	0.999822	0.000178041
White blood cell count	-0.01411	0.002116	2.67979e-11	557352	rs9526795	C	T	0.258932	0.517864	0.741068	0.000199092	7.64061e-05	0.999924	7.64119e-05
White blood cell count	-0.01238	0.002091	3.29003e-09	562241	rs2439963	G	A	0.736551	1.4731	0.263449	0.000153264	5.948e-05	0.999941	5.94835e-05
White blood cell count	0.034424	0.00189	4.60999e-74	562237	rs2038700	C	T	0.394624	0.789248	0.605376	0.00118501	0.000566189	0.999434	0.00056651
White blood cell count	0.010451	0.001877	2.63998e-08	560513	rs175714	C	T	0.577258	1.15452	0.422742	0.000109223	5.33078e-05	0.999947	5.33107e-05
White blood cell count	-0.016107	0.001853	3.72992e-18	562239	rs9806027	C	G	0.554314	1.10863	0.445686	0.000259435	0.000128187	0.999872	0.000128203
White blood cell count	0.02298	0.003071	7.65068e-14	506687	rs2180369	C	T	0.110762	0.221524	0.889238	0.00052808	0.000104025	0.999896	0.000104036
White blood cell count	0.015003	0.001912	4.53002e-15	561302	rs696	T	C	0.36576	0.73152	0.63424	0.00022509	0.000104433	0.999896	0.000104443
White blood cell count	-0.01437	0.001851	8.67961e-15	559077	rs11159261	C	T	0.534241	1.06848	0.465759	0.000206497	0.000102764	0.999897	0.000102775
White blood cell count	0.012057	0.001962	8.18993e-10	557353	rs9323285	A	C	0.337997	0.675994	0.662003	0.000145371	6.50551e-05	0.999935	6.50593e-05
White blood cell count	-0.040319	0.003453	1.85012e-31	562237	rs10138752	T	C	0.077277	0.154554	0.922723	0.00162562	0.000231831	0.999768	0.000231885
White blood cell count	-0.031169	0.002388	6.57961e-39	561451	rs10498635	T	C	0.18322	0.36644	0.81678	0.000971507	0.000290773	0.999709	0.000290857
White blood cell count	-0.01285	0.002	1.34999e-10	561156	rs7159281	G	A	0.671781	1.34356	0.328219	0.000165123	7.28161e-05	0.999927	7.28214e-05
White blood cell count	0.020614	0.002397	8.43918e-18	562234	rs72664840	T	C	0.179041	0.358082	0.820959	0.000424937	0.000124919	0.999875	0.000124935
White blood cell count	-0.015367	0.00197	6.4506e-15	557343	rs10146962	C	T	0.338281	0.676562	0.661719	0.000236145	0.000105721	0.999894	0.000105732
White blood cell count	0.018686	0.002049	7.85055e-20	562217	rs12898000	C	G	0.700918	1.40184	0.299082	0.000349167	0.000146393	0.999854	0.000146414
White blood cell count	-0.015451	0.002058	6.22014e-14	562230	rs62007171	C	T	0.291138	0.582276	0.708862	0.000238733	9.8538e-05	0.999901	9.85477e-05
White blood cell count	0.011091	0.001979	2.15001e-08	562236	rs12905862	A	G	0.316261	0.632522	0.683739	0.00012301	5.31995e-05	0.999947	5.32023e-05
White blood cell count	-0.015777	0.001895	8.73977e-17	561157	rs7183988	G	T	0.526631	1.05326	0.473369	0.000248914	0.000124104	0.999876	0.000124119
White blood cell count	0.01369	0.002122	1.13999e-10	508419	rs4924450	A	G	0.706498	1.413	0.293502	0.000187416	7.77247e-05	0.999922	7.77307e-05
White blood cell count	-0.029901	0.002312	3.19963e-38	562209	rs60695341	T	C	0.197348	0.394696	0.802652	0.00089407	0.000283244	0.999717	0.000283325
White blood cell count	0.014549	0.002067	2.02023e-12	561156	rs780142	G	T	0.274035	0.54807	0.725965	0.000211673	8.42205e-05	0.999916	8.42276e-05
White blood cell count	0.031285	0.002853	6.14045e-28	547354	rs28576226	A	G	0.122129	0.244258	0.877871	0.000978751	0.000209871	0.99979	0.000209915
White blood cell count	0.050625	0.003905	2.11982e-38	560514	rs2062250	A	G	0.938363	1.87673	0.061637	0.00256289	0.000296464	0.999704	0.000296552
White blood cell count	-0.015295	0.002536	1.67001e-09	562234	rs2469147	G	A	0.157884	0.315768	0.842116	0.000233937	6.2207e-05	0.999938	6.22108e-05
White blood cell count	0.011729	0.002072	1.54e-08	562243	rs62019353	C	T	0.27272	0.54544	0.72728	0.000137569	5.45721e-05	0.999945	5.45751e-05
White blood cell count	-0.04262	0.002923	4.16965e-48	561303	rs72726027	C	T	0.111895	0.22379	0.888105	0.00181646	0.000361021	0.999639	0.000361151
White blood cell count	0.013665	0.00186	2.1301e-13	562241	rs11854390	T	C	0.562198	1.1244	0.437802	0.000186732	9.19213e-05	0.999908	9.19298e-05
White blood cell count	0.018579	0.002197	2.86022e-17	507332	rs9926183	T	C	0.26273	0.52546	0.73727	0.000345179	0.000133724	0.999866	0.000133742
White blood cell count	0.037688	0.001864	8.13018e-91	561149	rs11574938	C	G	0.520754	1.04151	0.479246	0.00142039	0.000708969	0.999291	0.000709472
White blood cell count	0.027237	0.004058	1.99022e-11	553958	rs117556162	A	G	0.056886	0.113772	0.943114	0.000741854	7.96009e-05	0.99992	7.96073e-05
White blood cell count	0.021463	0.002238	9.1791e-22	562209	rs9933582	G	T	0.229622	0.459244	0.770378	0.00046066	0.000162978	0.999837	0.000163004
White blood cell count	-0.016697	0.002549	5.94019e-11	560747	rs75859969	C	A	0.156224	0.312448	0.843776	0.00027879	7.34991e-05	0.999927	7.35045e-05
White blood cell count	0.011987	0.002025	3.34003e-09	501320	rs4984768	T	G	0.36339	0.72678	0.63661	0.000143688	6.6481e-05	0.999934	6.64854e-05
White blood cell count	-0.014131	0.002078	1.08993e-11	561297	rs9925985	C	A	0.269481	0.538962	0.730519	0.000199685	7.86204e-05	0.999921	7.86266e-05
White blood cell count	-0.017778	0.001893	6.36063e-21	561302	rs11644125	T	C	0.59737	1.19474	0.40263	0.000316057	0.000152036	0.999848	0.000152059
White blood cell count	-0.051377	0.00721	1.07994e-12	558784	rs12918121	T	C	0.017725	0.03545	0.982275	0.0026396	9.19151e-05	0.999908	9.19235e-05
White blood cell count	0.015619	0.001851	3.32966e-17	562241	rs7198940	T	C	0.52238	1.04476	0.47762	0.000243953	0.000121732	0.999878	0.000121747
White blood cell count	-0.016624	0.002807	3.24997e-09	562238	rs9938104	T	C	0.12614	0.25228	0.87386	0.000276357	6.0925e-05	0.999939	6.09287e-05
White blood cell count	-0.030161	0.003616	7.83069e-17	508420	rs12929950	A	G	0.077395	0.15479	0.922605	0.000909686	0.000129912	0.99987	0.000129929
White blood cell count	-0.02072	0.002036	2.64972e-24	557349	rs6500550	T	C	0.304495	0.60899	0.695505	0.000429318	0.00018184	0.999818	0.000181873
White blood cell count	-0.033699	0.005207	9.9793e-11	560511	rs61739285	T	C	0.033259	0.066518	0.966741	0.00113562	7.3027e-05	0.999927	7.30323e-05
White blood cell count	-0.01779	0.002073	9.93116e-18	562228	rs112282032	T	C	0.271206	0.542412	0.728794	0.000316484	0.000125108	0.999875	0.000125124
White blood cell count	0.033815	0.002233	9.58959e-52	560506	rs247826	T	C	0.220606	0.441212	0.779394	0.00114345	0.000393209	0.999607	0.000393363
White blood cell count	-0.021831	0.003087	1.59993e-12	562163	rs17232826	T	C	0.10177	0.20354	0.89823	0.000476593	8.71334e-05	0.999913	8.7141e-05
White blood cell count	-0.023612	0.001849	2.66011e-37	562240	rs2259855	C	T	0.52533	1.05066	0.47467	0.000557527	0.000278048	0.999722	0.000278125
White blood cell count	-0.011338	0.001867	1.29999e-09	561293	rs9900613	T	C	0.43077	0.86154	0.56923	0.00012855	6.30429e-05	0.999937	6.30469e-05
White blood cell count	0.027194	0.002851	1.51985e-21	557350	rs2314339	T	C	0.124894	0.249788	0.875106	0.000739514	0.000161651	0.999838	0.000161677
White blood cell count	0.107631	0.008291	1.69981e-38	561450	rs56378716	G	A	0.01278	0.02556	0.98722	0.0115844	0.000292314	0.999708	0.000292399
White blood cell count	0.035373	0.001844	5.62989e-82	562241	rs2665405	A	G	0.547743	1.09549	0.452257	0.00125125	0.00061992	0.99938	0.000620305
White blood cell count	0.01138	0.001929	3.79001e-09	560831	rs2282677	C	T	0.405364	0.810728	0.594636	0.000129504	6.24325e-05	0.999938	6.24364e-05
White blood cell count	0.011726	0.001926	1.17999e-09	562240	rs4789229	T	C	0.644533	1.28907	0.355467	0.000137499	6.30049e-05	0.999937	6.30089e-05
White blood cell count	-0.014404	0.001932	9.31966e-14	506688	rs1109278	G	A	0.483817	0.967634	0.516183	0.000207475	0.000103629	0.999896	0.00010364
White blood cell count	-0.012308	0.002252	4.70002e-08	562240	rs1285254	C	T	0.775119	1.55024	0.224881	0.000151487	5.28112e-05	0.999947	5.2814e-05
White blood cell count	0.014711	0.002078	1.50003e-12	560833	rs6502608	A	G	0.707085	1.41417	0.292915	0.000216414	8.96453e-05	0.99991	8.96534e-05
White blood cell count	-0.03151	0.002297	8.58025e-43	559082	rs7225843	C	T	0.203083	0.406166	0.796917	0.00099288	0.000321376	0.999679	0.000321479
White blood cell count	0.017479	0.00213	2.38013e-16	561159	rs35592645	A	C	0.248719	0.497438	0.751281	0.000305515	0.000114176	0.999886	0.000114189
White blood cell count	0.017816	0.001955	8.4004e-20	562235	rs7502100	C	T	0.366802	0.733604	0.633198	0.00031741	0.000147442	0.999853	0.000147464
White blood cell count	0.013797	0.001848	8.70964e-14	562232	rs1024091	T	C	0.557743	1.11549	0.442257	0.000190357	9.39092e-05	0.999906	9.3918e-05
White blood cell count	-0.025157	0.001845	2.74031e-42	561298	rs12936529	T	C	0.478786	0.957572	0.521214	0.000632875	0.000315868	0.999684	0.000315967
White blood cell count	0.021856	0.002434	2.89001e-19	559082	rs16964983	C	T	0.172918	0.345836	0.827082	0.000477685	0.000136634	0.999863	0.000136653
White blood cell count	-0.011309	0.001852	1.05e-09	562230	rs2428608	T	C	0.56284	1.12568	0.43716	0.000127893	6.29367e-05	0.999937	6.29406e-05
White blood cell count	-0.017887	0.003105	8.55993e-09	562235	rs35111447	T	C	0.098264	0.196528	0.901736	0.000319945	5.66995e-05	0.999943	5.67027e-05
White blood cell count	0.017652	0.002518	2.48028e-12	562238	rs62089697	A	G	0.172097	0.344194	0.827903	0.000311593	8.87913e-05	0.999911	8.87992e-05
White blood cell count	-0.017539	0.001845	2.11009e-21	562232	rs4790752	T	C	0.450783	0.901566	0.549217	0.000307617	0.000152318	0.999848	0.000152341
White blood cell count	-0.054274	0.008237	4.58036e-11	507056	rs146207734	T	A	0.017496	0.034992	0.982504	0.00294567	0.000101271	0.999899	0.000101282
White blood cell count	-0.018378	0.002003	4.70977e-20	508419	rs55767800	C	T	0.632257	1.26451	0.367743	0.000337751	0.00015706	0.999843	0.000157084
White blood cell count	0.011343	0.001935	4.67003e-09	561301	rs17660636	G	A	0.357796	0.715592	0.642204	0.000128664	5.91282e-05	0.999941	5.91317e-05
White blood cell count	0.07212	0.001861	1e-200	561295	rs4794820	G	A	0.552137	1.10427	0.447863	0.00520129	0.00257237	0.997428	0.002579
White blood cell count	0.016302	0.001945	5.57956e-17	560511	rs4239149	G	A	0.656343	1.31269	0.343657	0.000265755	0.000119886	0.99988	0.0001199
White blood cell count	0.028894	0.002311	7.67008e-36	561156	rs2084312	T	C	0.800412	1.60082	0.199588	0.000834863	0.000266743	0.999733	0.000266814
White blood cell count	0.019024	0.002193	4.45964e-18	469305	rs9747839	G	C	0.476185	0.95237	0.523815	0.000361913	0.000180546	0.999819	0.000180578
White blood cell count	-0.011551	0.001904	1.36e-09	560213	rs11874453	A	G	0.532635	1.06527	0.467365	0.000133426	6.64286e-05	0.999934	6.6433e-05
White blood cell count	0.011131	0.001914	6.15007e-09	562238	rs67491878	C	A	0.60436	1.20872	0.39564	0.000123899	5.92508e-05	0.999941	5.92543e-05
White blood cell count	0.019812	0.003341	3.09999e-09	562243	rs78285907	T	A	0.089011	0.178022	0.910989	0.000392515	6.36566e-05	0.999936	6.36607e-05
White blood cell count	0.02445	0.002749	6.22014e-19	562234	rs75354229	T	C	0.128659	0.257318	0.871341	0.000597802	0.000134034	0.999866	0.000134052
White blood cell count	-0.016391	0.001858	1.20005e-18	562240	rs718515	A	G	0.551929	1.10386	0.448071	0.000268665	0.000132883	0.999867	0.000132901
White blood cell count	-0.020008	0.003471	8.41008e-09	560512	rs4468717	T	C	0.077837	0.155674	0.922163	0.00040032	5.74687e-05	0.999943	5.7472e-05
White blood cell count	-0.019587	0.00196	1.77992e-23	562233	rs303753	A	G	0.34473	0.68946	0.65527	0.000383651	0.000173327	0.999827	0.000173357
White blood cell count	0.019947	0.001905	1.26009e-25	562237	rs8084255	T	C	0.375635	0.75127	0.624365	0.000397883	0.000186634	0.999813	0.000186668
White blood cell count	0.013776	0.001875	2.09991e-13	562197	rs12956324	A	C	0.402959	0.805918	0.597041	0.000189778	9.13148e-05	0.999909	9.13232e-05
White blood cell count	0.017758	0.003188	2.59998e-08	561300	rs7235882	T	C	0.093753	0.187506	0.906247	0.000315347	5.35858e-05	0.999946	5.35887e-05
White blood cell count	0.011676	0.001867	4.14e-10	562120	rs9304460	A	G	0.443947	0.887894	0.556053	0.000136329	6.73078e-05	0.999933	6.73123e-05
White blood cell count	-0.01277	0.002204	7.10003e-09	562237	rs72982988	A	G	0.232903	0.465806	0.767097	0.000163073	5.82689e-05	0.999942	5.82723e-05
White blood cell count	-0.055946	0.005728	1.66994e-22	559933	rs17758695	T	C	0.028609	0.057218	0.971391	0.00312995	0.000173966	0.999826	0.000173996
White blood cell count	-0.031751	0.003713	1.27997e-17	561154	rs72973711	T	A	0.067073	0.134146	0.932927	0.00100813	0.000126165	0.999874	0.000126181
White blood cell count	0.013882	0.002267	9.49992e-10	508415	rs11669443	A	G	0.236724	0.473448	0.763276	0.00019271	6.96399e-05	0.99993	6.96447e-05
White blood cell count	0.015926	0.002122	6.4003e-14	558743	rs73016721	T	A	0.277522	0.555044	0.722478	0.000253637	0.00010171	0.999898	0.000101721
White blood cell count	-0.047616	0.002308	1.51985e-94	560514	rs2290669	C	A	0.786444	1.57289	0.213556	0.00226728	0.00076158	0.999238	0.00076216
White blood cell count	0.023127	0.004041	1.06999e-08	508413	rs76378167	A	G	0.061252	0.122504	0.938748	0.000534858	6.15089e-05	0.999938	6.15127e-05
White blood cell count	-0.01642	0.001984	1.32008e-16	562242	rs4805881	C	A	0.665284	1.33057	0.334716	0.000269616	0.000120077	0.99988	0.000120091
White blood cell count	0.012618	0.001886	2.30994e-11	561155	rs2194067	T	C	0.415502	0.831004	0.584498	0.000159214	7.73334e-05	0.999923	7.73394e-05
White blood cell count	-0.070234	0.002594	2.208e-161	560511	rs4760	G	A	0.152719	0.305438	0.847281	0.00493281	0.00127657	0.998723	0.0012782
White blood cell count	-0.01291	0.002182	3.36001e-09	507479	rs71352239	T	C	0.323814	0.647628	0.676186	0.000166668	7.29868e-05	0.999927	7.29921e-05
White blood cell count	-0.036357	0.002584	6.31975e-45	559429	rs571497	A	G	0.154843	0.309686	0.845157	0.00132183	0.000345967	0.999654	0.000346087
White blood cell count	-0.028224	0.002196	9.36052e-38	506961	rs2358581	G	T	0.73286	1.46572	0.26714	0.000796594	0.000311908	0.999688	0.000312006
White blood cell count	-0.014189	0.002164	5.67022e-11	555166	rs430989	G	T	0.269456	0.538912	0.730544	0.000201328	7.92625e-05	0.999921	7.92688e-05
White blood cell count	-0.025968	0.002241	5.20955e-31	561448	rs35112940	A	G	0.215982	0.431964	0.784018	0.000674337	0.000228376	0.999772	0.000228428
White blood cell count	-0.052727	0.00211	1.07895e-137	562226	rs73036517	G	A	0.258764	0.517528	0.741236	0.00278014	0.00106649	0.998934	0.00106763
White blood cell count	-0.030461	0.003167	7.05018e-22	507330	rs309190	C	T	0.893852	1.7877	0.106148	0.000927873	0.000176074	0.999824	0.000176105
White blood cell count	0.022477	0.002216	3.78007e-24	502283	rs7246841	C	T	0.731395	1.46279	0.268605	0.000505216	0.000198506	0.999801	0.000198545
White blood cell count	-0.022202	0.001845	2.63027e-33	560513	rs6055955	T	C	0.508614	1.01723	0.491386	0.000492929	0.000246391	0.999754	0.000246452
White blood cell count	0.010809	0.001937	2.45997e-08	506687	rs6062468	T	C	0.508105	1.01621	0.491895	0.000116834	5.84019e-05	0.999942	5.84053e-05
White blood cell count	-0.013484	0.001851	3.3597e-13	562241	rs2327028	T	C	0.475724	0.951448	0.524276	0.000181818	9.06948e-05	0.999909	9.07031e-05
White blood cell count	0.024169	0.001905	7.57007e-37	561154	rs6029234	C	G	0.624198	1.2484	0.375802	0.000584141	0.000274049	0.999726	0.000274125
White blood cell count	0.011858	0.001931	8.43995e-10	562230	rs6051431	T	C	0.351093	0.702186	0.648907	0.000140612	6.40704e-05	0.999936	6.40745e-05
White blood cell count	-0.033097	0.004378	4.24033e-14	562240	rs34952318	A	G	0.050283	0.100566	0.949717	0.00109541	0.000104622	0.999895	0.000104633
White blood cell count	0.015029	0.002482	1.43999e-09	559079	rs1891033	C	T	0.16941	0.33882	0.83059	0.000225871	6.35647e-05	0.999936	6.35687e-05
White blood cell count	0.013547	0.002209	8.96995e-10	557992	rs3752562	A	G	0.774844	1.54969	0.225156	0.000183521	6.40345e-05	0.999936	6.40386e-05
White blood cell count	-0.015318	0.001844	1.02991e-16	562241	rs2904270	A	G	0.517092	1.03418	0.482908	0.000234641	0.000117183	0.999883	0.000117197
White blood cell count	0.055692	0.009529	5.21003e-09	508417	rs2427599	T	C	0.010727	0.021454	0.989273	0.0031016	6.58279e-05	0.999934	6.58322e-05
White blood cell count	-0.019319	0.001982	1.99022e-22	560509	rs6045615	C	A	0.330205	0.66041	0.669795	0.000373224	0.000165092	0.999835	0.000165119
White blood cell count	-0.011062	0.001929	1e-08	562243	rs990558	T	C	0.36139	0.72278	0.63861	0.000122368	5.64819e-05	0.999944	5.64851e-05
White blood cell count	-0.021872	0.002122	7.07946e-25	562242	rs9977672	A	G	0.259116	0.518232	0.740884	0.000478384	0.000183676	0.999816	0.000183709
White blood cell count	-0.011714	0.002102	2.56998e-08	562234	rs7283930	T	C	0.73874	1.47748	0.26126	0.000137218	5.2967e-05	0.999947	5.29698e-05
White blood cell count	-0.016041	0.002537	2.65999e-10	562202	rs28574812	G	A	0.15791	0.31582	0.84209	0.000257314	6.84323e-05	0.999932	6.8437e-05
White blood cell count	0.011569	0.001871	6.45996e-10	562228	rs35990176	C	A	0.451059	0.902118	0.548941	0.000133842	6.62797e-05	0.999934	6.62841e-05
White blood cell count	-0.015731	0.001881	6.51028e-17	560513	rs2298695	C	A	0.396473	0.792946	0.603527	0.000247464	0.000118428	0.999882	0.000118442
White blood cell count	-0.015117	0.001903	2.05022e-15	562236	rs5746990	A	G	0.622693	1.24539	0.377307	0.000228524	0.000107382	0.999893	0.000107393
White blood cell count	0.013512	0.00199	1.16011e-11	507333	rs399757	C	T	0.382674	0.765348	0.617326	0.000182574	8.62607e-05	0.999914	8.62681e-05
White blood cell count	-0.013283	0.002098	2.52e-10	560513	rs2857633	C	T	0.727142	1.45428	0.272858	0.000176438	7.00129e-05	0.99993	7.00178e-05
White blood cell count	0.012676	0.002046	6.00994e-10	507333	rs1033415	G	A	0.650368	1.30074	0.349632	0.000160681	7.30743e-05	0.999927	7.30797e-05
White blood cell count	-0.018018	0.002546	1.53003e-12	559078	rs2076211	T	C	0.158474	0.316948	0.841526	0.000324648	8.65902e-05	0.999913	8.65977e-05
White blood cell count	0.019536	0.001849	4.60999e-26	561295	rs5746451	C	T	0.504194	1.00839	0.495806	0.000381655	0.000190814	0.999809	0.000190851
White blood cell count	-0.02041	0.002056	3.3597e-23	562224	rs34505104	G	A	0.304866	0.609732	0.695134	0.000416568	0.00017656	0.999823	0.000176592
White blood cell count	0.015865	0.001975	1.00995e-15	506394	rs47341	T	C	0.396441	0.792882	0.603559	0.000251698	0.00012045	0.99988	0.000120465
White blood cell count	-0.018377	0.001915	8.77001e-22	562221	rs9625746	C	G	0.41186	0.82372	0.58814	0.000337714	0.00016361	0.999836	0.000163637
White blood cell count	-0.021248	0.003755	1.55998e-08	561250	rs12157427	A	G	0.064431	0.128862	0.935569	0.000451478	5.44298e-05	0.999946	5.44328e-05
White blood cell count	-0.020157	0.001899	2.74979e-26	562239	rs713909	C	G	0.431992	0.863984	0.568008	0.000406305	0.000199394	0.999801	0.000199434
basophil cell count	-0.025079	0.003425	2.54976e-13	473992	rs1537061	C	T	0.098713	0.197426	0.901287	0.000628956	0.000111915	0.999888	0.000111927	0.0390822	109.614	563744	201	2804.7
basophil cell count	-0.025405	0.004578	2.94002e-08	473055	rs73078376	A	C	0.055641	0.111282	0.944359	0.000645414	6.78267e-05	0.999932	6.78313e-05
basophil cell count	-0.026025	0.003975	6.03949e-11	472603	rs56043070	A	G	0.071468	0.142936	0.928532	0.000677301	8.98918e-05	0.99991	8.98999e-05
basophil cell count	0.012743	0.002043	4.58997e-10	473997	rs11121246	G	T	0.502219	1.00444	0.497781	0.000162384	8.11904e-05	0.999919	8.1197e-05
basophil cell count	0.011333	0.002053	3.48001e-08	473996	rs1804999	G	A	0.505883	1.01177	0.494117	0.000128437	6.42096e-05	0.999936	6.42137e-05
basophil cell count	0.029865	0.002162	2.40991e-43	473056	rs1086893	C	T	0.343174	0.686348	0.656826	0.000891918	0.000402087	0.999598	0.000402248
basophil cell count	-0.02066	0.002069	1.85012e-23	473994	rs4060971	T	C	0.551092	1.10218	0.448908	0.000426836	0.000211189	0.999789	0.000211234
basophil cell count	-0.023163	0.0032	4.71954e-13	473957	rs12143614	A	T	0.116955	0.23391	0.883045	0.000536525	0.000110821	0.999889	0.000110833
basophil cell count	0.01357	0.002058	4.44017e-11	472906	rs6671847	A	G	0.508234	1.01647	0.491766	0.000184145	9.20475e-05	0.999908	9.2056e-05
basophil cell count	0.079216	0.0033	2.99916e-127	474001	rs10927074	C	T	0.892265	1.78453	0.107735	0.00627517	0.00120644	0.998794	0.0012079
basophil cell count	0.060817	0.010479	6.65994e-09	471683	rs80194822	G	A	0.010834	0.021668	0.989166	0.00369871	7.92753e-05	0.999921	7.92816e-05
basophil cell count	0.013605	0.002078	6.05062e-11	473997	rs7515985	G	A	0.415798	0.831596	0.584202	0.000185096	8.99234e-05	0.99991	8.99314e-05
basophil cell count	0.027771	0.002071	6.02005e-41	473058	rs12075	A	G	0.579533	1.15907	0.420467	0.000771228	0.000375857	0.999624	0.000375999
basophil cell count	-0.016822	0.003077	4.70999e-08	472602	rs17613339	T	C	0.128384	0.256768	0.871616	0.00028298	6.33317e-05	0.999937	6.33357e-05
basophil cell count	0.050739	0.008204	6.41003e-10	473144	rs142405270	G	A	0.018962	0.037924	0.981038	0.00257445	9.5782e-05	0.999904	9.57911e-05
basophil cell count	0.01499	0.002328	1.25e-10	473983	rs17625587	A	G	0.263625	0.52725	0.736375	0.0002247	8.72406e-05	0.999913	8.72483e-05
basophil cell count	-0.027772	0.002057	1.72982e-41	473983	rs12123922	A	G	0.440557	0.881114	0.559443	0.000771284	0.000380191	0.99962	0.000380336
basophil cell count	-0.011941	0.002131	2.15001e-08	473997	rs13386606	A	G	0.358085	0.71617	0.641915	0.000142587	6.55504e-05	0.999934	6.55547e-05
basophil cell count	0.016215	0.002066	4.42996e-15	473058	rs13419763	T	C	0.562498	1.125	0.437502	0.000262926	0.000129409	0.999871	0.000129426
basophil cell count	-0.031667	0.004658	1.08993e-11	473060	rs62105478	A	G	0.051684	0.103368	0.948316	0.0010028	9.82999e-05	0.999902	9.83096e-05
basophil cell count	0.013669	0.002219	7.43002e-10	473059	rs6543144	G	A	0.312924	0.625848	0.687076	0.000186842	8.03428e-05	0.99992	8.03493e-05
basophil cell count	0.012064	0.002085	7.37004e-09	472600	rs6734238	G	A	0.402301	0.804602	0.597699	0.00014554	6.99917e-05	0.99993	6.99966e-05
basophil cell count	0.015498	0.002064	6.26037e-14	473058	rs7573465	T	G	0.556148	1.1123	0.443852	0.000240188	0.00011858	0.999881	0.000118594
basophil cell count	0.024035	0.002752	2.63998e-18	473061	rs73987603	A	G	0.166369	0.332738	0.833631	0.000577681	0.000160238	0.99984	0.000160263
basophil cell count	0.019124	0.002085	5.03037e-20	472598	rs2860773	T	G	0.407715	0.81543	0.592285	0.000365727	0.000176634	0.999823	0.000176665
basophil cell count	-0.01396	0.002059	1.24997e-11	472602	rs2028900	T	C	0.449306	0.898612	0.550694	0.000194882	9.64392e-05	0.999904	9.64485e-05
basophil cell count	0.020189	0.002229	1.40994e-19	473062	rs1598207	G	A	0.302655	0.60531	0.697345	0.000407596	0.00017205	0.999828	0.00017208
basophil cell count	0.014094	0.002227	2.53e-10	472600	rs4602187	T	C	0.683135	1.36627	0.316865	0.000198641	8.59962e-05	0.999914	8.60036e-05
basophil cell count	-0.027476	0.004583	2.09002e-09	473063	rs79140637	A	G	0.054158	0.108316	0.945842	0.000754931	7.73425e-05	0.999923	7.73485e-05
basophil cell count	-0.016626	0.002285	3.57026e-13	471969	rs62160676	C	T	0.296123	0.592246	0.703877	0.000276424	0.000115232	0.999885	0.000115246
basophil cell count	0.021037	0.002263	1.57e-20	470746	rs1427499	G	A	0.710264	1.42053	0.289736	0.000442555	0.000182146	0.999818	0.000182179
basophil cell count	0.035989	0.005781	4.94003e-10	470970	rs77785849	A	C	0.033466	0.066932	0.966534	0.00129521	8.37897e-05	0.999916	8.37967e-05
basophil cell count	0.014579	0.002121	6.48037e-12	473994	rs12497690	C	A	0.371338	0.742676	0.628662	0.000212547	9.92366e-05	0.999901	9.92465e-05
basophil cell count	0.013806	0.002243	7.74997e-10	473986	rs34850939	A	G	0.349046	0.698092	0.650954	0.000190606	8.66161e-05	0.999913	8.66236e-05
basophil cell count	0.01157	0.002065	2.15001e-08	472602	rs11710737	G	A	0.438906	0.877812	0.561094	0.000133865	6.59332e-05	0.999934	6.59375e-05
basophil cell count	0.038458	0.005749	2.30994e-11	472141	rs74535412	A	G	0.034635	0.06927	0.965365	0.00147902	9.89032e-05	0.999901	9.89129e-05
basophil cell count	-0.087989	0.0033	1.4388e-156	473990	rs13089722	A	G	0.107756	0.215512	0.892244	0.00774206	0.00148872	0.998511	0.00149094
basophil cell count	0.024167	0.002509	6.15035e-22	472560	rs4324460	G	T	0.218923	0.437846	0.781077	0.000584044	0.000199738	0.9998	0.000199778
basophil cell count	-0.033996	0.002785	3.0903e-34	472917	rs1669340	T	G	0.839194	1.67839	0.160806	0.00115573	0.000311925	0.999688	0.000312022
basophil cell count	-0.036371	0.002483	1.54989e-48	473999	rs7613595	C	A	0.217603	0.435206	0.782397	0.00132285	0.000450435	0.99955	0.000450638
basophil cell count	-0.037064	0.00228	2.22998e-59	473997	rs3181077	T	C	0.718492	1.43698	0.281508	0.00137374	0.000555709	0.999444	0.000556018
basophil cell count	-0.013908	0.002084	2.59e-11	472599	rs2089979	G	A	0.415685	0.83137	0.584315	0.000193432	9.3966e-05	0.999906	9.39748e-05
basophil cell count	-0.013992	0.002451	1.17001e-08	473055	rs59107033	T	C	0.224774	0.449548	0.775226	0.000195776	6.82282e-05	0.999932	6.82329e-05
basophil cell count	-0.0301	0.00419	7.05018e-13	473998	rs9819371	T	C	0.064572	0.129144	0.935428	0.00090601	0.00010945	0.999891	0.000109462
basophil cell count	-0.016363	0.00211	9.31966e-15	474000	rs6780544	A	G	0.62255	1.2451	0.37745	0.000267748	0.000125832	0.999874	0.000125847
basophil cell count	-0.015606	0.002521	6.21999e-10	473997	rs10006833	C	T	0.209061	0.418122	0.790939	0.000243547	8.05433e-05	0.999919	8.05497e-05
basophil cell count	-0.011854	0.002048	7.35005e-09	473062	rs7684939	A	G	0.488692	0.977384	0.511308	0.000140517	7.02227e-05	0.99993	7.02277e-05
basophil cell count	-0.011597	0.002083	2.65003e-08	472599	rs2298989	C	T	0.425369	0.850738	0.574631	0.00013449	6.5747e-05	0.999934	6.57514e-05
basophil cell count	-0.017508	0.002312	3.83972e-14	473997	rs28647824	A	C	0.267348	0.534696	0.732652	0.00030653	0.000120082	0.99988	0.000120096
basophil cell count	-0.014501	0.002087	3.83001e-12	473996	rs11097787	T	C	0.402632	0.805264	0.597368	0.000210279	0.000101152	0.999899	0.000101163
basophil cell count	-0.034946	0.002607	6.03949e-41	473999	rs56406125	T	G	0.190072	0.380144	0.809928	0.00122122	0.000376001	0.999624	0.000376143
basophil cell count	0.012874	0.002107	1.02e-09	472913	rs4912807	C	G	0.617494	1.23499	0.382506	0.00016574	7.82939e-05	0.999922	7.83e-05
basophil cell count	-0.01519	0.002179	3.25987e-12	433368	rs357613	A	G	0.507364	1.01473	0.492636	0.000230736	0.000115343	0.999885	0.000115356
basophil cell count	-0.017777	0.002319	1.86982e-14	474000	rs2594836	A	G	0.722276	1.44455	0.277724	0.000316022	0.000126784	0.999873	0.0001268
basophil cell count	-0.019117	0.002278	5.08042e-17	473985	rs13188960	T	G	0.27945	0.5589	0.72055	0.00036546	0.000147176	0.999853	0.000147198
basophil cell count	-0.013924	0.002547	4.70999e-08	473971	rs112352373	G	C	0.203153	0.406306	0.796847	0.000193878	6.27706e-05	0.999937	6.27745e-05
basophil cell count	-0.012282	0.002235	3.97e-08	472908	rs3857286	T	C	0.695123	1.39025	0.304877	0.000150848	6.39373e-05	0.999936	6.39414e-05
basophil cell count	-0.026288	0.003721	1.66994e-12	472911	rs34500	A	G	0.084024	0.168048	0.915976	0.000691059	0.000106373	0.999894	0.000106385
basophil cell count	0.042265	0.00247	1.44012e-65	473993	rs2271352	C	G	0.225593	0.451186	0.774407	0.00178633	0.000624147	0.999376	0.000624536
basophil cell count	-0.01166	0.002089	2.43002e-08	472911	rs4705908	A	G	0.419818	0.839636	0.580182	0.000135956	6.62296e-05	0.999934	6.6234e-05
basophil cell count	-0.027298	0.002499	9.37994e-28	471514	rs377763	A	C	0.214238	0.428476	0.785762	0.000745181	0.000250888	0.999749	0.000250951
basophil cell count	-0.029254	0.002288	2.18022e-37	472601	rs915125	T	C	0.281093	0.562186	0.718907	0.000855797	0.000345878	0.999654	0.000345998
basophil cell count	-0.011383	0.002069	3.86999e-08	473993	rs35045014	A	C	0.455669	0.911338	0.544331	0.000129573	6.42771e-05	0.999936	6.42812e-05
basophil cell count	0.031209	0.002077	5.46009e-51	472890	rs2524079	A	G	0.419059	0.838118	0.580941	0.000974002	0.000474239	0.999526	0.000474464
basophil cell count	-0.014739	0.002097	2.1702e-12	473999	rs10806232	T	A	0.597775	1.19555	0.402225	0.000217238	0.000104465	0.999896	0.000104476
basophil cell count	-0.029351	0.004935	2.80001e-09	474000	rs11756802	A	T	0.048151	0.096302	0.951849	0.000861481	7.89676e-05	0.999921	7.89739e-05
basophil cell count	0.021693	0.002051	4.21988e-26	473998	rs6927569	C	T	0.523015	1.04603	0.476985	0.000470586	0.000234795	0.999765	0.00023485
basophil cell count	0.022398	0.002063	2.02023e-27	473985	rs1100578	C	G	0.542927	1.08585	0.457073	0.00050167	0.000248986	0.999751	0.000249048
basophil cell count	0.019736	0.002822	2.78997e-12	464346	rs9274351	A	T	0.196595	0.39319	0.803405	0.00038951	0.000123043	0.999877	0.000123058
basophil cell count	0.025697	0.004247	1.47999e-09	472567	rs2229092	C	A	0.062139	0.124278	0.937861	0.000660336	7.69658e-05	0.999923	7.69717e-05
basophil cell count	-0.014307	0.002142	2.49e-11	473996	rs905670	A	G	0.350304	0.700608	0.649696	0.00020469	9.31714e-05	0.999907	9.318e-05
basophil cell count	0.023167	0.002147	4.14954e-27	473987	rs9376098	A	T	0.349186	0.698372	0.650814	0.00053671	0.00024394	0.999756	0.000244
basophil cell count	-0.022015	0.002077	3.20996e-26	473057	rs1186222	T	C	0.461919	0.923838	0.538081	0.00048466	0.000240924	0.999759	0.000240982
basophil cell count	0.022709	0.004011	1.54e-08	473998	rs74524365	T	A	0.070312	0.140624	0.929688	0.000515699	6.74206e-05	0.999933	6.74252e-05
basophil cell count	-0.088653	0.007728	1.98016e-30	472603	rs2282986	C	T	0.018065	0.03613	0.981935	0.00785935	0.000278829	0.999721	0.000278907
basophil cell count	0.020951	0.003836	4.84005e-08	473994	rs71562671	C	T	0.07867	0.15734	0.92133	0.000438944	6.36303e-05	0.999936	6.36343e-05
basophil cell count	0.014086	0.00211	2.5698e-11	473997	rs2158799	G	C	0.609605	1.21921	0.390395	0.000198415	9.44405e-05	0.999906	9.44494e-05
basophil cell count	0.031399	0.002277	3.33964e-43	472911	rs56388170	T	G	0.293002	0.586004	0.706998	0.000985897	0.000408461	0.999592	0.000408628
basophil cell count	0.030212	0.003869	6.08976e-15	473061	rs42030	A	G	0.076053	0.152106	0.923947	0.000912765	0.000128278	0.999872	0.000128295
basophil cell count	-0.037196	0.004388	2.41991e-17	471167	rs73049252	A	G	0.058507	0.117014	0.941493	0.00138354	0.000152422	0.999848	0.000152445
basophil cell count	0.026584	0.002887	3.48017e-20	473998	rs149007767	T	C	0.162151	0.324302	0.837849	0.000706709	0.000192024	0.999808	0.000192061
basophil cell count	-0.103985	0.007064	5.36043e-49	473062	rs3731332	T	C	0.022182	0.044364	0.977818	0.0108129	0.000469062	0.999531	0.000469282
basophil cell count	-0.087651	0.010695	2.61999e-16	472665	rs182090955	A	G	0.009832	0.019664	0.990168	0.0076827	0.000149587	0.99985	0.00014961
basophil cell count	0.014617	0.002124	6.09958e-12	473989	rs56179563	A	G	0.389066	0.778132	0.610934	0.000213657	0.00010157	0.999898	0.00010158
basophil cell count	0.034127	0.0023	9.22996e-50	471976	rs11772895	C	G	0.277783	0.555566	0.722217	0.00116465	0.000467304	0.999533	0.000467523
basophil cell count	-0.03494	0.0022	8.931e-57	473967	rs55690609	A	G	0.322693	0.645386	0.677307	0.0012208	0.000533643	0.999466	0.000533928
basophil cell count	-0.045322	0.005335	2.08018e-17	465986	rs45577137	G	A	0.045208	0.090416	0.954792	0.00205408	0.000177326	0.999823	0.000177357
basophil cell count	0.016196	0.002115	1.98016e-14	472915	rs7819602	G	C	0.612901	1.2258	0.387099	0.00026231	0.000124468	0.999876	0.000124484
basophil cell count	0.018357	0.00218	4.00959e-17	472911	rs2738104	A	G	0.67231	1.34462	0.32769	0.000336979	0.000148479	0.999852	0.000148501
basophil cell count	-0.018779	0.002208	1.9002e-17	472916	rs6557615	A	G	0.681024	1.36205	0.318976	0.000352651	0.000153213	0.999847	0.000153236
basophil cell count	-0.017086	0.002111	6.00067e-16	473992	rs4876400	G	A	0.626316	1.25263	0.373684	0.000291931	0.00013665	0.999863	0.000136668
basophil cell count	-0.015431	0.002158	8.9002e-13	473062	rs7832357	G	A	0.342269	0.684538	0.657731	0.000238116	0.00010721	0.999893	0.000107221
basophil cell count	0.027476	0.002057	1.17004e-40	473057	rs2977799	G	A	0.50924	1.01848	0.49076	0.000754931	0.000377336	0.999623	0.000377479
basophil cell count	0.014168	0.002274	4.79005e-10	473983	rs16923637	T	G	0.286039	0.572078	0.713961	0.000200732	8.19873e-05	0.999918	8.19941e-05
basophil cell count	-0.018236	0.00226	7.50067e-16	474000	rs6993770	T	A	0.287084	0.574168	0.712916	0.000332552	0.000136125	0.999864	0.000136143
basophil cell count	-0.014047	0.002437	8.45999e-09	473997	rs13267723	A	G	0.231732	0.463464	0.768268	0.000197318	7.0258e-05	0.99993	7.0263e-05
basophil cell count	-0.017265	0.00233	1.32008e-13	472914	rs2811708	T	G	0.266088	0.532176	0.733912	0.00029808	0.000116421	0.999884	0.000116435
basophil cell count	-0.020682	0.002779	1.02991e-13	473999	rs12376511	C	T	0.162947	0.325894	0.837053	0.000427745	0.000116685	0.999883	0.000116698
basophil cell count	-0.016647	0.002317	7.0194e-13	471975	rs1633768	T	C	0.275307	0.550614	0.724693	0.000277123	0.000110579	0.999889	0.000110591
basophil cell count	0.011659	0.002124	4.15997e-08	457734	rs2273770	T	C	0.398729	0.797458	0.601271	0.000135932	6.51779e-05	0.999935	6.51822e-05
basophil cell count	0.016724	0.002799	2.37001e-09	472600	rs7044519	G	T	0.16139	0.32278	0.83861	0.000279692	7.57089e-05	0.999924	7.57146e-05
basophil cell count	-0.013303	0.002049	8.75992e-11	473998	rs2150052	T	A	0.50554	1.01108	0.49446	0.00017697	8.8474e-05	0.999912	8.84819e-05
basophil cell count	-0.012492	0.002234	2.29002e-08	474000	rs10906375	G	A	0.300993	0.601986	0.699007	0.00015605	6.56647e-05	0.999934	6.5669e-05
basophil cell count	0.020883	0.002443	1.31009e-17	473999	rs2998286	C	T	0.769831	1.53966	0.230169	0.0004361	0.000154546	0.999845	0.00015457
basophil cell count	0.012974	0.002377	4.92006e-08	473996	rs2805921	A	G	0.247972	0.495944	0.752028	0.000168325	6.2779e-05	0.999937	6.27829e-05
basophil cell count	-0.01635	0.002239	2.94985e-13	473996	rs3071	C	A	0.298273	0.596546	0.701727	0.000267323	0.000111905	0.999888	0.000111917
basophil cell count	0.013372	0.002363	1.55998e-08	473062	rs34377578	C	A	0.251754	0.503508	0.748246	0.00017881	6.73664e-05	0.999933	6.7371e-05
basophil cell count	-0.011699	0.002089	2.18998e-08	471976	rs748113	C	T	0.436133	0.872266	0.563867	0.000136867	6.73167e-05	0.999933	6.73213e-05
basophil cell count	-0.013947	0.002461	1.47999e-08	473999	rs72786903	T	C	0.222439	0.444878	0.777561	0.000194519	6.72879e-05	0.999933	6.72924e-05
basophil cell count	-0.016071	0.002107	2.5398e-14	471518	rs7078507	G	A	0.609239	1.21848	0.390761	0.000258277	0.000122974	0.999877	0.00012299
basophil cell count	-0.01313	0.002268	7.29995e-09	473062	rs10883359	G	A	0.284616	0.569232	0.715384	0.000172397	7.02034e-05	0.99993	7.02083e-05
basophil cell count	0.046398	0.00241	1.51008e-82	473996	rs1539174	G	C	0.237332	0.474664	0.762668	0.00215277	0.000779328	0.999221	0.000779936
basophil cell count	0.02368	0.002093	1.22999e-29	471975	rs71521681	A	C	0.402655	0.80531	0.597345	0.000560742	0.000269744	0.99973	0.000269817
basophil cell count	-0.016771	0.003058	4.24004e-08	472601	rs11187969	A	G	0.130137	0.260274	0.869863	0.000281266	6.36795e-05	0.999936	6.36835e-05
basophil cell count	0.019847	0.002131	1.33999e-20	472140	rs3781452	T	C	0.632095	1.26419	0.367905	0.000393903	0.000183205	0.999817	0.000183239
basophil cell count	0.01697	0.002242	3.93007e-14	472598	rs695113	T	C	0.696269	1.39254	0.303731	0.000287981	0.000121804	0.999878	0.000121818
basophil cell count	-0.025432	0.002837	3.2802e-19	471519	rs10734121	A	G	0.845295	1.69059	0.154705	0.000646787	0.000169162	0.999831	0.000169191
basophil cell count	0.015734	0.002124	1.33015e-13	473993	rs2606724	A	G	0.453028	0.906056	0.546972	0.000247559	0.000122687	0.999877	0.000122702
basophil cell count	0.018366	0.002068	6.96947e-19	465819	rs6421984	C	T	0.514051	1.0281	0.485949	0.00033731	0.000168522	0.999831	0.00016855
basophil cell count	0.014555	0.002161	1.67996e-11	467933	rs10835333	G	A	0.349229	0.698458	0.650771	0.000211848	9.62926e-05	0.999904	9.63019e-05
basophil cell count	0.013903	0.002145	9.37994e-11	472597	rs2276066	G	A	0.648326	1.29665	0.351674	0.000193293	8.81416e-05	0.999912	8.81493e-05
basophil cell count	0.102642	0.004745	1.02094e-103	472600	rs74472890	C	T	0.04944	0.09888	0.95056	0.0105354	0.000990235	0.99901	0.000991216
basophil cell count	-0.015492	0.002049	4.21988e-14	473999	rs10893844	C	G	0.501425	1.00285	0.498575	0.000240002	0.00012	0.99988	0.000120014
basophil cell count	-0.027734	0.003242	1.23994e-17	473996	rs16928084	G	A	0.11345	0.2269	0.88655	0.000769175	0.000154726	0.999845	0.00015475
basophil cell count	-0.01662	0.002297	4.82948e-13	471978	rs742631	T	C	0.28374	0.56748	0.71626	0.000276224	0.000112275	0.999888	0.000112288
basophil cell count	0.013348	0.002052	8.0094e-11	474000	rs10896064	C	G	0.532468	1.06494	0.467532	0.000178169	8.87089e-05	0.999911	8.87168e-05
basophil cell count	0.104693	0.009859	2.61999e-26	470511	rs17860282	T	C	0.011189	0.022378	0.988811	0.0109606	0.000242532	0.999757	0.000242591
basophil cell count	0.023189	0.003001	1.15001e-14	469154	rs2286599	A	G	0.141728	0.283456	0.858272	0.00053773	0.00013082	0.999869	0.000130837
basophil cell count	0.018347	0.002052	4.02995e-19	473990	rs2118140	G	A	0.528383	1.05677	0.471617	0.000336612	0.000167764	0.999832	0.000167792
basophil cell count	0.012373	0.002168	1.17999e-08	473997	rs10844657	T	C	0.339731	0.679462	0.660269	0.000153091	6.86809e-05	0.999931	6.86856e-05
basophil cell count	0.028439	0.004091	3.74973e-12	470330	rs75084335	G	C	0.069244	0.138488	0.930756	0.000808777	0.00010425	0.999896	0.000104261
basophil cell count	-0.013524	0.002127	2.10999e-10	472603	rs4475963	G	T	0.370213	0.740426	0.629787	0.000182899	8.52876e-05	0.999915	8.52948e-05
basophil cell count	0.013462	0.002359	1.17999e-08	474000	rs4763817	T	C	0.738634	1.47727	0.261366	0.000181225	6.99725e-05	0.99993	6.99774e-05
basophil cell count	0.022392	0.003534	2.43002e-10	473055	rs146970669	A	G	0.094107	0.188214	0.905893	0.000501402	8.54899e-05	0.999915	8.54972e-05
basophil cell count	-0.022399	0.003927	1.2e-08	472142	rs10746147	G	A	0.926163	1.85233	0.073837	0.000501715	6.86197e-05	0.999931	6.86244e-05
basophil cell count	-0.032268	0.003923	2.05022e-16	473998	rs11064881	A	G	0.073509	0.147018	0.926491	0.00104122	0.000141826	0.999858	0.000141846
basophil cell count	-0.02822	0.002051	5.08042e-43	471515	rs3184504	C	T	0.518576	1.03715	0.481424	0.000796368	0.000397635	0.999602	0.000397793
basophil cell count	0.081896	0.009385	2.77971e-18	473999	rs76428106	C	T	0.013391	0.026782	0.986609	0.00670695	0.00017722	0.999823	0.000177252
basophil cell count	0.043053	0.005941	4.45964e-13	68110	rs3892360	G	C	0.306641	0.613282	0.693359	0.00185356	0.00078818	0.999212	0.000788801
basophil cell count	-0.013376	0.002291	5.43e-09	471973	rs4941839	A	G	0.714109	1.42822	0.285891	0.000178917	7.30546e-05	0.999927	7.30599e-05
basophil cell count	0.034388	0.002255	1.89017e-52	473995	rs2239635	C	G	0.70425	1.4085	0.29575	0.00118253	0.000492601	0.999507	0.000492844
basophil cell count	-0.019316	0.002422	1.59993e-15	473994	rs72721631	A	C	0.237093	0.474186	0.762907	0.000373108	0.000134975	0.999865	0.000134994
basophil cell count	0.028179	0.002564	4.58987e-28	472914	rs11158159	C	G	0.769788	1.53958	0.230212	0.000794056	0.000281436	0.999719	0.000281516
basophil cell count	0.012153	0.002151	1.66001e-08	473996	rs34638654	C	G	0.354416	0.708832	0.645584	0.000147695	6.7587e-05	0.999932	6.75916e-05
basophil cell count	-0.016386	0.002078	3.29989e-15	473058	rs2289511	A	G	0.582293	1.16459	0.417707	0.000268501	0.000130614	0.999869	0.000130631
basophil cell count	-0.017529	0.002694	8.00018e-11	472914	rs72697295	C	G	0.180908	0.361816	0.819092	0.000307266	9.10615e-05	0.999909	9.10698e-05
basophil cell count	-0.030894	0.00205	2.71019e-51	474000	rs2074585	A	G	0.514859	1.02972	0.485141	0.000954439	0.000476798	0.999523	0.000477026
basophil cell count	-0.012695	0.002133	2.71e-09	474000	rs7496362	G	C	0.365764	0.731528	0.634236	0.000161163	7.47734e-05	0.999925	7.4779e-05
basophil cell count	0.012395	0.002136	6.65994e-09	473059	rs11633707	A	G	0.636389	1.27278	0.363611	0.000153636	7.11022e-05	0.999929	7.11072e-05
basophil cell count	0.026075	0.003356	8.23948e-15	458198	rs67175901	T	C	0.108202	0.216404	0.891798	0.000679906	0.000131214	0.999869	0.000131231
basophil cell count	0.020338	0.003019	1.69005e-11	474000	rs28364390	A	T	0.132089	0.264178	0.867911	0.000413634	9.48393e-05	0.999905	9.48483e-05
basophil cell count	0.022675	0.002529	3.29989e-19	472910	rs2070596	A	T	0.211403	0.422806	0.788597	0.000514156	0.000171432	0.999829	0.000171461
basophil cell count	-0.03429	0.004663	1.99986e-13	473997	rs62021606	G	T	0.050595	0.10119	0.949405	0.0011758	0.00011296	0.999887	0.000112973
basophil cell count	0.014544	0.002451	3.03997e-09	473996	rs12443468	G	A	0.225894	0.451788	0.774106	0.000211528	7.3978e-05	0.999926	7.39835e-05
basophil cell count	0.016801	0.002081	7.18952e-16	473980	rs7196129	C	T	0.529408	1.05882	0.470592	0.000282274	0.000140649	0.999859	0.000140668
basophil cell count	0.016173	0.002392	1.42004e-11	469562	rs247833	A	G	0.248859	0.497718	0.751141	0.000261566	9.77881e-05	0.999902	9.77977e-05
basophil cell count	-0.014985	0.002233	2.01002e-11	472583	rs9928015	T	G	0.302009	0.604018	0.697991	0.00022455	9.46702e-05	0.999905	9.46791e-05
basophil cell count	-0.017944	0.002172	1.51985e-16	472916	rs875740	A	C	0.665329	1.33066	0.334671	0.000321987	0.000143391	0.999857	0.000143412
basophil cell count	0.015838	0.002547	5.19003e-10	472847	rs12921873	T	C	0.210936	0.421872	0.789064	0.000250842	8.35014e-05	0.999916	8.35083e-05
basophil cell count	0.023452	0.002204	2.06016e-26	467843	rs12447180	C	T	0.323627	0.647254	0.676373	0.000549996	0.00024078	0.999759	0.000240838
basophil cell count	0.015904	0.002723	5.33998e-09	473977	rs71391089	T	G	0.170388	0.340776	0.829612	0.000252937	7.15084e-05	0.999928	7.15135e-05
basophil cell count	-0.01342	0.002193	9.59997e-10	473992	rs7503461	T	C	0.318513	0.637026	0.681487	0.000180096	7.81843e-05	0.999922	7.81905e-05
basophil cell count	-0.046353	0.002071	7.70903e-111	473990	rs12941811	C	T	0.578198	1.1564	0.421802	0.0021486	0.00104802	0.998952	0.00104912
basophil cell count	-0.024975	0.002055	5.83042e-34	473058	rs1295927	G	A	0.447843	0.895686	0.552157	0.000623751	0.000308482	0.999692	0.000308577
basophil cell count	-0.01827	0.00224	3.59998e-16	473994	rs12453682	T	C	0.695293	1.39059	0.304707	0.000333793	0.000141435	0.999859	0.000141455
basophil cell count	0.043291	0.004593	4.58036e-21	472121	rs34097845	T	C	0.056678	0.113356	0.943322	0.00187411	0.000200401	0.9998	0.000200441
basophil cell count	-0.01315	0.002061	1.81001e-10	471519	rs7420	T	C	0.53772	1.07544	0.46228	0.000172923	8.59692e-05	0.999914	8.59766e-05
basophil cell count	0.073906	0.00909	4.48023e-16	473539	rs8178414	T	C	0.012939	0.025878	0.987061	0.0054621	0.000139519	0.99986	0.000139539
basophil cell count	-0.124742	0.006145	1.46994e-91	473056	rs17758695	T	C	0.029551	0.059102	0.970449	0.0155606	0.000892484	0.999108	0.000893281
basophil cell count	-0.01406	0.002162	8.12082e-11	471517	rs561102	T	C	0.65494	1.30988	0.34506	0.000197684	8.93505e-05	0.999911	8.93584e-05
basophil cell count	0.014017	0.002241	4.14e-10	472600	rs2959356	G	A	0.298096	0.596192	0.701904	0.000196476	8.22193e-05	0.999918	8.22261e-05
basophil cell count	0.012728	0.002221	1.03001e-08	472915	rs602229	C	G	0.692937	1.38587	0.307063	0.000162002	6.894e-05	0.999931	6.89448e-05
basophil cell count	-0.028841	0.002472	2.07014e-31	461318	rs76427287	C	T	0.254032	0.508064	0.745968	0.000831803	0.000315253	0.999685	0.000315352
basophil cell count	0.016484	0.002349	2.35993e-12	471908	rs2007774	A	T	0.277568	0.555136	0.722432	0.000271722	0.000108974	0.999891	0.000108986
basophil cell count	-0.026046	0.00277	5.58985e-21	473039	rs2967595	T	C	0.167857	0.335714	0.832143	0.000678394	0.000189518	0.99981	0.000189553
basophil cell count	-0.057212	0.010051	1.29e-08	473139	rs73022294	T	C	0.010925	0.02185	0.989075	0.00327321	7.07384e-05	0.999929	7.07434e-05
basophil cell count	-0.016693	0.002188	2.44006e-14	473996	rs12459419	T	C	0.322962	0.645924	0.677038	0.000278656	0.000121861	0.999878	0.000121875
basophil cell count	0.021532	0.003328	1.01e-10	472600	rs7250849	T	G	0.107192	0.214384	0.892808	0.000463627	8.874e-05	0.999911	8.87478e-05
basophil cell count	0.022731	0.002225	1.79019e-24	472910	rs2607278	T	C	0.306108	0.612216	0.693892	0.000516698	0.0002195	0.999781	0.000219548
basophil cell count	-0.021612	0.002364	6.41062e-20	473995	rs8113682	G	T	0.747423	1.49485	0.252577	0.000467079	0.000176352	0.999824	0.000176383
basophil cell count	0.023734	0.004201	1.64999e-08	473999	rs118013485	A	G	0.066978	0.133956	0.933022	0.000563303	7.04038e-05	0.99993	7.04087e-05
basophil cell count	-0.130213	0.003757	1e-200	473058	rs78744187	T	C	0.081739	0.163478	0.918261	0.0169554	0.00254527	0.997455	0.00255177
basophil cell count	-0.015638	0.002267	5.51061e-12	436632	rs7253094	C	G	0.671446	1.34289	0.328554	0.000244547	0.000107897	0.999892	0.000107909
basophil cell count	-0.014562	0.002268	1.41e-10	473994	rs1128099	A	G	0.28544	0.57088	0.71456	0.000212052	8.65019e-05	0.999913	8.65094e-05
basophil cell count	0.094813	0.006172	3.23966e-53	473996	rs34158728	A	G	0.028263	0.056526	0.971737	0.0089895	0.000493779	0.999506	0.000494023
basophil cell count	-0.016734	0.00233	7.1796e-13	473999	rs6045612	T	C	0.26377	0.52754	0.73623	0.000280027	0.00010876	0.999891	0.000108772
basophil cell count	0.01369	0.002337	4.79999e-09	473996	rs6091176	T	C	0.261115	0.52223	0.738885	0.000187416	7.23179e-05	0.999928	7.23231e-05
basophil cell count	-0.037409	0.006689	2.29002e-08	473999	rs73110111	G	A	0.026813	0.053626	0.973187	0.00139943	7.30338e-05	0.999927	7.30391e-05
basophil cell count	0.032512	0.002901	4.12003e-29	473059	rs6141781	T	C	0.147056	0.294112	0.852944	0.00105703	0.000265168	0.999735	0.000265238
basophil cell count	0.012547	0.002122	3.46003e-09	472912	rs6029234	C	G	0.625866	1.25173	0.374134	0.000157427	7.37256e-05	0.999926	7.3731e-05
basophil cell count	-0.021088	0.002287	3.14992e-20	471507	rs16989483	C	T	0.274125	0.54825	0.725875	0.000444704	0.000176975	0.999823	0.000177006
basophil cell count	-0.021694	0.00244	6.45952e-19	473058	rs4911102	T	C	0.234267	0.468534	0.765733	0.00047063	0.000168849	0.999831	0.000168877
basophil cell count	0.012281	0.002091	4.41998e-09	471507	rs310631	A	C	0.411889	0.823778	0.588111	0.000150823	7.30696e-05	0.999927	7.3075e-05
basophil cell count	0.064177	0.006916	1.82012e-20	474001	rs138595256	G	C	0.025574	0.051148	0.974426	0.00411869	0.000205275	0.999795	0.000205317
basophil cell count	0.028259	0.003218	1.69005e-18	472917	rs2834670	G	A	0.17203	0.34406	0.82797	0.000798571	0.00022749	0.999773	0.000227542
basophil cell count	0.013945	0.002086	2.36974e-11	474001	rs2836241	C	T	0.404821	0.809642	0.595179	0.000194463	9.37082e-05	0.999906	9.3717e-05
basophil cell count	0.014495	0.002273	1.85999e-10	472600	rs7285377	T	G	0.284156	0.568312	0.715844	0.000210105	8.54755e-05	0.999915	8.54828e-05
basophil cell count	-0.013117	0.002121	6.45996e-10	473992	rs5750494	G	T	0.629062	1.25812	0.370938	0.000172056	8.0296e-05	0.99992	8.03024e-05
basophil cell count	-0.015157	0.002317	6.34016e-11	472911	rs34288539	T	C	0.273948	0.547896	0.726052	0.000229735	9.13887e-05	0.999909	9.1397e-05
basophil cell count	0.03512	0.004154	2.96006e-17	473057	rs34780507	G	A	0.065683	0.131366	0.934317	0.00123341	0.000151386	0.999849	0.000151409
basophil cell count	-0.016318	0.00205	1.81009e-15	473999	rs2294199	C	T	0.470274	0.940548	0.529726	0.000266277	0.000132668	0.999867	0.000132686
Monocyte cell count	-0.029245	0.002464	1.91999e-32	521592	rs11247908	A	G	0.172916	0.345832	0.827084	0.00085527	0.000244635	0.999755	0.000244695	0.152284	168.239	563435	510	1104.77
Monocyte cell count	0.086506	0.0102	2.35993e-17	474701	rs188393352	G	C	0.010149	0.020298	0.989851	0.00748329	0.000150354	0.99985	0.000150377
Monocyte cell count	0.029048	0.002986	2.47002e-22	521591	rs41268099	A	G	0.110855	0.22171	0.889145	0.000843786	0.000166338	0.999834	0.000166365
Monocyte cell count	0.01153	0.001956	3.89e-09	521590	rs55684236	A	G	0.348464	0.696928	0.651536	0.000132941	6.0365e-05	0.99994	6.03686e-05
Monocyte cell count	0.015967	0.001937	1.75995e-16	521592	rs72675573	T	C	0.366495	0.73299	0.633505	0.000254945	0.000118384	0.999882	0.000118398
Monocyte cell count	0.020771	0.001925	4.05976e-27	521571	rs1535701	G	T	0.621414	1.24283	0.378586	0.000431434	0.000202997	0.999797	0.000203039
Monocyte cell count	-0.01493	0.002483	1.86999e-09	520513	rs56795609	T	A	0.17201	0.34402	0.82799	0.000222905	6.34934e-05	0.999937	6.34974e-05
Monocyte cell count	-0.072638	0.002252	1e-200	520192	rs4970966	T	G	0.222433	0.444866	0.777567	0.00527628	0.00182513	0.998175	0.00182847
Monocyte cell count	0.025554	0.002989	1.31009e-17	486333	rs3014807	T	G	0.118614	0.237228	0.881386	0.000653007	0.000136537	0.999863	0.000136555
Monocyte cell count	0.013022	0.001864	2.9703e-12	521592	rs3762281	G	A	0.505158	1.01032	0.494842	0.000169572	8.47772e-05	0.999915	8.47844e-05
Monocyte cell count	0.016809	0.002073	5.41003e-16	521591	rs2022003	T	A	0.279384	0.558768	0.720616	0.000282542	0.000113768	0.999886	0.000113781
Monocyte cell count	-0.02404	0.003738	1.31e-10	521590	rs12747432	T	G	0.066638	0.133276	0.933362	0.000577922	7.18904e-05	0.999928	7.18956e-05
Monocyte cell count	0.019914	0.001894	8.10961e-26	521556	rs1772143	A	T	0.413178	0.826356	0.586822	0.000396567	0.000192305	0.999808	0.000192342
Monocyte cell count	0.021672	0.001955	1.63005e-28	521591	rs701905	C	G	0.352317	0.704634	0.647683	0.000469676	0.00021435	0.999786	0.000214396
Monocyte cell count	-0.017413	0.002412	5.51061e-13	499223	rs4335411	A	G	0.762473	1.52495	0.237527	0.000303213	0.000109828	0.99989	0.00010984
Monocyte cell count	0.012761	0.002093	1.12001e-09	520653	rs74765249	T	C	0.281465	0.56293	0.718535	0.000162843	6.58676e-05	0.999934	6.58719e-05
Monocyte cell count	-0.02438	0.002335	1.7398e-25	478114	rs1933295	G	A	0.776592	1.55318	0.223408	0.000594384	0.000206248	0.999794	0.00020629
Monocyte cell count	0.018875	0.002862	4.38026e-11	478108	rs6664626	T	G	0.142992	0.285984	0.857008	0.000356266	8.73173e-05	0.999913	8.7325e-05
Monocyte cell count	0.043019	0.005345	8.84912e-16	519116	rs41313381	A	C	0.030485	0.06097	0.969515	0.00185063	0.000109393	0.999891	0.000109405
Monocyte cell count	-0.014405	0.002267	2.15998e-10	518098	rs36209093	T	C	0.662691	1.32538	0.337309	0.000207504	9.27674e-05	0.999907	9.2776e-05
Monocyte cell count	0.013577	0.002176	4.52002e-10	521594	rs458699	A	T	0.757042	1.51408	0.242958	0.000184335	6.78092e-05	0.999932	6.78138e-05
Monocyte cell count	-0.024784	0.003776	5.45004e-11	521594	rs113292043	T	C	0.065718	0.131436	0.934282	0.000614247	7.54284e-05	0.999925	7.54341e-05
Monocyte cell count	-0.014095	0.002289	7.62992e-10	520509	rs12144117	T	C	0.215407	0.430814	0.784593	0.000198669	6.71528e-05	0.999933	6.71574e-05
Monocyte cell count	0.014654	0.002156	1.10994e-11	520185	rs7524046	A	G	0.251336	0.502672	0.748664	0.00021474	8.08135e-05	0.999919	8.08201e-05
Monocyte cell count	-0.016969	0.002951	9.1601e-09	521592	rs628615	C	T	0.112511	0.225022	0.887489	0.000287947	5.75043e-05	0.999942	5.75076e-05
Monocyte cell count	-0.027781	0.002504	1.45011e-28	521590	rs17387886	C	G	0.173567	0.347134	0.826433	0.000771784	0.000221412	0.999779	0.000221461
Monocyte cell count	0.013122	0.002203	2.65003e-09	521590	rs34417629	A	G	0.23399	0.46798	0.76601	0.000172187	6.17251e-05	0.999938	6.17289e-05
Monocyte cell count	0.01289	0.002324	2.98003e-08	519506	rs12756133	A	G	0.203774	0.407548	0.796226	0.000166152	5.39164e-05	0.999946	5.39193e-05
Monocyte cell count	-0.018028	0.001863	4.00037e-22	521588	rs12118443	A	G	0.489432	0.978864	0.510568	0.000325009	0.000162432	0.999838	0.000162458
Monocyte cell count	-0.016005	0.002181	2.22998e-13	520190	rs4658231	G	A	0.24867	0.49734	0.75133	0.00025616	9.57184e-05	0.999904	9.57276e-05
Monocyte cell count	-0.094321	0.005802	2.22024e-59	520494	rs115340020	A	G	0.027188	0.054376	0.972812	0.00889645	0.000470601	0.999529	0.000470823
Monocyte cell count	0.036848	0.002635	2.21004e-44	519569	rs333947	A	G	0.150214	0.300428	0.849786	0.00135778	0.000346639	0.999653	0.00034676
Monocyte cell count	0.028123	0.002424	4.37019e-31	521589	rs3027012	T	C	0.182687	0.365374	0.817313	0.000790903	0.000236183	0.999764	0.000236239
Monocyte cell count	0.024736	0.002083	1.69005e-32	478116	rs11590380	C	T	0.679418	1.35884	0.320582	0.00061187	0.000266542	0.999733	0.000266613
Monocyte cell count	-0.023277	0.002862	4.36014e-16	521591	rs7522307	C	G	0.124104	0.248208	0.875896	0.000541819	0.000117794	0.999882	0.000117808
Monocyte cell count	0.016628	0.001894	1.77011e-18	521591	rs1335929	C	T	0.570881	1.14176	0.429119	0.00027649	0.000135467	0.999865	0.000135485
Monocyte cell count	0.012209	0.001915	1.88999e-10	521591	rs4269828	G	A	0.560056	1.12011	0.439944	0.00014906	7.34546e-05	0.999927	7.346e-05
Monocyte cell count	-0.079652	0.002993	6.29506e-156	521593	rs6429432	C	A	0.891513	1.78303	0.108487	0.00634444	0.00122724	0.998773	0.00122875
Monocyte cell count	-0.022592	0.00193	1.31009e-31	521589	rs7516138	G	A	0.391091	0.782182	0.608909	0.000510398	0.000243091	0.999757	0.00024315
Monocyte cell count	0.011892	0.001876	2.41002e-10	521593	rs6687430	A	G	0.54337	1.08674	0.45663	0.00014142	7.01778e-05	0.99993	7.01827e-05
Monocyte cell count	0.02119	0.00197	5.94019e-27	477177	rs284324	A	G	0.495314	0.990628	0.504686	0.000449016	0.000224488	0.999776	0.000224539
Monocyte cell count	0.0148	0.001877	3.32966e-15	521591	rs2786487	C	G	0.558639	1.11728	0.441361	0.00021904	0.000108014	0.999892	0.000108025
Monocyte cell count	-0.015731	0.001863	3.1798e-17	521570	rs1889033	G	A	0.485351	0.970702	0.514649	0.000247464	0.000123626	0.999876	0.000123641
Monocyte cell count	-0.015167	0.001918	2.74979e-15	519571	rs2274664	T	C	0.580335	1.16067	0.419665	0.000230038	0.00011205	0.999888	0.000112062
Monocyte cell count	-0.016747	0.00203	1.67996e-16	478115	rs12742428	G	A	0.650574	1.30115	0.349426	0.000280462	0.000127513	0.999872	0.00012753
Monocyte cell count	-0.012614	0.001878	1.93999e-11	521591	rs2810883	T	C	0.544768	1.08954	0.455232	0.000159113	7.89187e-05	0.999921	7.89249e-05
Monocyte cell count	0.026909	0.002479	2.01002e-27	520651	rs67224956	C	T	0.170315	0.34063	0.829685	0.000724094	0.00020464	0.999795	0.000204682
Monocyte cell count	-0.021886	0.002015	1.93019e-27	521592	rs4987353	A	G	0.310381	0.620762	0.689619	0.000478997	0.000205053	0.999795	0.000205096
Monocyte cell count	-0.01889	0.002034	1.67996e-20	521586	rs3795503	T	C	0.314513	0.629026	0.685487	0.000356832	0.000153862	0.999846	0.000153886
Monocyte cell count	0.018322	0.00192	1.49005e-21	520513	rs6696074	T	C	0.562926	1.12585	0.437074	0.000335696	0.000165189	0.999835	0.000165217
Monocyte cell count	-0.026402	0.002716	2.59e-22	521592	rs61165644	G	A	0.14078	0.28156	0.85922	0.000697066	0.000168635	0.999831	0.000168664
Monocyte cell count	0.366555	0.009065	1e-200	521131	rs17575497	T	C	0.013208	0.026416	0.986792	0.134363	0.00350244	0.996498	0.00351475
Monocyte cell count	-0.016032	0.00229	2.66011e-12	520653	rs9787298	C	A	0.210661	0.421322	0.789339	0.000257025	8.54778e-05	0.999915	8.54851e-05
Monocyte cell count	-0.016907	0.002685	3.11e-10	521583	rs2784250	G	T	0.140201	0.280402	0.859799	0.000285847	6.89146e-05	0.999931	6.89193e-05
Monocyte cell count	-0.018347	0.00191	8.19974e-22	520181	rs4626924	T	C	0.551005	1.10201	0.448995	0.000336612	0.000166555	0.999833	0.000166583
Monocyte cell count	0.02083	0.002957	1.93019e-12	521593	rs6429438	G	A	0.886382	1.77276	0.113618	0.000433889	8.7393e-05	0.999913	8.74006e-05
Monocyte cell count	0.020401	0.001889	3.76011e-27	517821	rs4669869	C	T	0.44511	0.89022	0.55489	0.000416201	0.000205592	0.999794	0.000205635
Monocyte cell count	0.012908	0.001889	8.58025e-12	521587	rs6753534	T	C	0.562248	1.1245	0.437752	0.000166616	8.2017e-05	0.999918	8.20237e-05
Monocyte cell count	0.020504	0.002031	6.26037e-24	520511	rs647137	A	G	0.697455	1.39491	0.302545	0.000420414	0.000177424	0.999823	0.000177456
Monocyte cell count	0.02413	0.003587	1.80011e-11	521593	rs75475627	G	C	0.076659	0.153318	0.923341	0.000582257	8.24271e-05	0.999918	8.24339e-05
Monocyte cell count	0.027559	0.001895	7.39946e-48	520194	rs7569084	T	C	0.583833	1.16767	0.416167	0.000759498	0.000369074	0.999631	0.00036921
Monocyte cell count	0.010661	0.001892	1.79999e-08	521592	rs7593080	T	C	0.574099	1.1482	0.425901	0.000113657	5.55804e-05	0.999944	5.55834e-05
Monocyte cell count	-0.020082	0.002179	3.22033e-20	520653	rs3789062	T	C	0.245372	0.490744	0.754628	0.000403287	0.000149349	0.999851	0.000149371
Monocyte cell count	-0.040256	0.002125	5.19996e-80	519574	rs7574456	T	C	0.739962	1.47992	0.260038	0.00162055	0.000623645	0.999376	0.000624034
Monocyte cell count	-0.020043	0.002487	7.98914e-16	520653	rs59295685	T	C	0.173015	0.34603	0.826985	0.000401722	0.000114957	0.999885	0.000114971
Monocyte cell count	0.018431	0.001867	5.94977e-23	520653	rs1863219	G	C	0.512267	1.02453	0.487733	0.000339702	0.000169749	0.99983	0.000169777
Monocyte cell count	0.045684	0.006336	5.79963e-13	520654	rs145447411	C	T	0.023067	0.046134	0.976933	0.00208703	9.4062e-05	0.999906	9.40708e-05
Monocyte cell count	-0.012475	0.002282	4.70002e-08	520653	rs1400003	T	C	0.212658	0.425316	0.787342	0.000155626	5.21142e-05	0.999948	5.21169e-05
Monocyte cell count	-0.015614	0.002431	1.38998e-10	520651	rs17860428	A	G	0.179529	0.359058	0.820471	0.000243797	7.18218e-05	0.999928	7.18269e-05
Monocyte cell count	-0.032235	0.002507	8.43918e-38	477175	rs34236350	T	C	0.182541	0.365082	0.817459	0.0010391	0.000310107	0.99969	0.000310203
Monocyte cell count	0.021687	0.002355	3.44033e-20	520512	rs7572278	A	T	0.206833	0.413666	0.793167	0.000470326	0.000154317	0.999846	0.000154341
Monocyte cell count	-0.010933	0.001989	3.92998e-08	519575	rs1031091	G	A	0.336191	0.672382	0.663809	0.00011953	5.33504e-05	0.999947	5.33533e-05
Monocyte cell count	0.021103	0.002169	2.40991e-22	521586	rs28498283	T	A	0.257557	0.515114	0.742443	0.000445337	0.000170316	0.99983	0.000170345
Monocyte cell count	0.021951	0.003688	2.72998e-09	521594	rs78218855	T	C	0.068442	0.136884	0.931558	0.000481846	6.14428e-05	0.999939	6.14466e-05
Monocyte cell count	0.015051	0.002047	1.99986e-13	520194	rs2136451	A	G	0.298482	0.596964	0.701518	0.000226533	9.48675e-05	0.999905	9.48765e-05
Monocyte cell count	0.015584	0.002002	7.23936e-15	520502	rs4907230	A	G	0.323539	0.647078	0.676461	0.000242861	0.000106306	0.999894	0.000106317
Monocyte cell count	0.012709	0.001997	2.01999e-10	520194	rs6745920	C	T	0.619377	1.23875	0.380623	0.000161519	7.61558e-05	0.999924	7.61616e-05
Monocyte cell count	0.022174	0.001885	6.4506e-32	520648	rs6736362	T	C	0.559146	1.11829	0.440854	0.000491686	0.000242403	0.999758	0.000242462
Monocyte cell count	0.014398	0.001903	3.98016e-14	520189	rs1127101	G	A	0.603537	1.20707	0.396463	0.000207302	9.92067e-05	0.999901	9.92165e-05
Monocyte cell count	-0.013558	0.002191	6.32004e-10	520650	rs12993696	G	A	0.241702	0.483404	0.758298	0.000183819	6.73816e-05	0.999933	6.73862e-05
Monocyte cell count	0.02263	0.002002	1.35988e-29	519574	rs62176784	G	A	0.319489	0.638978	0.680511	0.000512117	0.000222685	0.999777	0.000222734
Monocyte cell count	-0.013036	0.002014	9.89008e-11	520647	rs30102	C	G	0.316993	0.633986	0.683007	0.000169937	7.35857e-05	0.999926	7.35911e-05
Monocyte cell count	0.017402	0.002313	5.61953e-14	519576	rs3111414	G	C	0.794447	1.58889	0.205553	0.00030283	9.89047e-05	0.999901	9.89145e-05
Monocyte cell count	-0.011359	0.002056	3.39e-08	520649	rs1367153	A	G	0.707555	1.41511	0.292445	0.000129027	5.33967e-05	0.999947	5.33996e-05
Monocyte cell count	0.019255	0.002182	1.17004e-18	521594	rs4952782	A	T	0.759932	1.51986	0.240068	0.000370755	0.000135278	0.999865	0.000135296
Monocyte cell count	-0.040906	0.002579	1.36994e-56	520652	rs72836307	T	C	0.156407	0.312814	0.843593	0.0016733	0.000441564	0.999558	0.000441759
Monocyte cell count	0.012109	0.00207	5.01996e-09	484298	rs13027410	C	A	0.317451	0.634902	0.682549	0.000146628	6.35414e-05	0.999936	6.35455e-05
Monocyte cell count	0.016018	0.002733	4.71998e-09	520653	rs13032491	T	C	0.139101	0.278202	0.860899	0.000256576	6.1451e-05	0.999939	6.14548e-05
Monocyte cell count	0.011782	0.001944	1.40001e-09	520654	rs6733162	C	G	0.62363	1.24726	0.37637	0.000138816	6.51643e-05	0.999935	6.51686e-05
Monocyte cell count	0.013527	0.002103	1.29e-10	520195	rs8207	G	A	0.26667	0.53334	0.73333	0.00018298	7.1566e-05	0.999928	7.15711e-05
Monocyte cell count	-0.046726	0.00679	6.15035e-12	520654	rs34743120	A	G	0.020053	0.040106	0.979947	0.00218332	8.58083e-05	0.999914	8.58156e-05
Monocyte cell count	0.0116	0.002071	2.17e-08	520195	rs6434817	G	A	0.718131	1.43626	0.281869	0.00013456	5.4475e-05	0.999946	5.44779e-05
Monocyte cell count	-0.015343	0.001915	1.18005e-15	521593	rs6545873	C	T	0.610495	1.22099	0.389505	0.000235408	0.000111956	0.999888	0.000111968
Monocyte cell count	0.14024	0.006704	4.24033e-97	520651	rs150449635	C	T	0.022455	0.04491	0.977545	0.0196673	0.000863423	0.999137	0.000864169
Monocyte cell count	0.012622	0.002009	3.45001e-10	519575	rs3856364	G	C	0.67981	1.35962	0.32019	0.000159315	6.93556e-05	0.999931	6.93604e-05
Monocyte cell count	0.020299	0.002038	2.49e-23	520616	rs13032786	G	C	0.299909	0.599818	0.700091	0.000412049	0.000173031	0.999827	0.000173061
Monocyte cell count	-0.032903	0.002155	1.42988e-52	519112	rs4462758	A	G	0.750205	1.50041	0.249795	0.00108261	0.000405756	0.999594	0.00040592
Monocyte cell count	0.127269	0.001885	1e-200	520195	rs6740847	G	A	0.562078	1.12416	0.437922	0.0161974	0.00797386	0.992026	0.00803795
Monocyte cell count	-0.041572	0.002564	4.70002e-59	520192	rs10197805	C	T	0.15658	0.31316	0.84342	0.00172823	0.00045647	0.999544	0.000456678
Monocyte cell count	-0.011119	0.001889	4.06996e-09	520549	rs12694733	A	G	0.582142	1.16428	0.417858	0.000123632	6.01477e-05	0.99994	6.01513e-05
Monocyte cell count	-0.030979	0.001911	4.69029e-59	521585	rs1822534	G	A	0.394011	0.788022	0.605989	0.000959698	0.000458287	0.999542	0.000458497
Monocyte cell count	0.157057	0.003864	1e-200	520192	rs2228467	C	T	0.061974	0.123948	0.938026	0.0246669	0.00286793	0.997132	0.00287618
Monocyte cell count	-0.035802	0.005896	1.29999e-09	521194	rs111556916	G	C	0.02697	0.05394	0.97303	0.00128178	6.72747e-05	0.999933	6.72792e-05
Monocyte cell count	-0.016861	0.002139	3.37987e-15	521590	rs875890	A	T	0.262208	0.524416	0.737792	0.000284293	0.000109996	0.99989	0.000110008
Monocyte cell count	0.035585	0.001932	1.10994e-75	521590	rs2213290	T	C	0.407826	0.815652	0.592174	0.00126629	0.000611629	0.999388	0.000612003
Monocyte cell count	0.025021	0.00188	2.29985e-40	520192	rs10935473	T	G	0.441522	0.883044	0.558478	0.00062605	0.000308743	0.999691	0.000308839
Monocyte cell count	-0.015065	0.002485	1.38998e-09	521591	rs663202	C	G	0.170566	0.341132	0.829434	0.000226954	6.42159e-05	0.999936	6.422e-05
Monocyte cell count	-0.026259	0.002392	5.23962e-28	519112	rs11713343	A	G	0.196605	0.39321	0.803395	0.000689535	0.000217826	0.999782	0.000217874
Monocyte cell count	0.037818	0.002267	1.98016e-62	521592	rs73058593	C	G	0.217554	0.435108	0.782446	0.0014302	0.00048691	0.999513	0.000487147
Monocyte cell count	-0.020844	0.002927	1.10994e-12	520654	rs13094390	G	A	0.115983	0.231966	0.884017	0.000434472	8.90937e-05	0.999911	8.91017e-05
Monocyte cell count	0.01741	0.00191	8.20918e-20	521589	rs9809116	G	A	0.408841	0.817682	0.591159	0.000303108	0.000146516	0.999853	0.000146538
Monocyte cell count	-0.016163	0.002511	1.25e-10	521592	rs1976633	G	A	0.834784	1.66957	0.165216	0.000261243	7.2061e-05	0.999928	7.20662e-05
Monocyte cell count	0.014253	0.002453	6.42007e-09	520653	rs7620353	T	C	0.823086	1.64617	0.176914	0.000203148	5.9163e-05	0.999941	5.91665e-05
Monocyte cell count	0.025005	0.003657	8.35026e-12	520655	rs7633965	C	A	0.929301	1.8586	0.070699	0.00062525	8.21587e-05	0.999918	8.21654e-05
Monocyte cell count	-0.017204	0.001981	3.97009e-18	521592	rs869785	C	T	0.669622	1.33924	0.330378	0.000295978	0.000130957	0.999869	0.000130974
Monocyte cell count	-0.012373	0.001985	4.70999e-10	521568	rs11130612	T	C	0.334436	0.668872	0.665564	0.000153091	6.81527e-05	0.999932	6.81573e-05
Monocyte cell count	0.012652	0.00201	3.16002e-10	521564	rs13073885	C	T	0.315326	0.630652	0.684674	0.000160073	6.91181e-05	0.999931	6.91229e-05
Monocyte cell count	-0.049775	0.005022	3.98016e-23	520653	rs71331613	A	C	0.036301	0.072602	0.963699	0.00247755	0.000173345	0.999827	0.000173376
Monocyte cell count	-0.021775	0.001911	4.75007e-30	520649	rs6800122	T	C	0.399684	0.799368	0.600316	0.000474151	0.000227532	0.999772	0.000227584
Monocyte cell count	-0.013584	0.001931	2.07014e-12	520651	rs16831132	T	C	0.39739	0.79478	0.60261	0.000184525	8.83769e-05	0.999912	8.83847e-05
Monocyte cell count	-0.011543	0.002024	1.21001e-08	475812	rs6772164	A	C	0.358647	0.717294	0.641353	0.000133241	6.12959e-05	0.999939	6.12997e-05
Monocyte cell count	-0.028712	0.001892	5.72005e-52	521591	rs7626444	C	G	0.421355	0.84271	0.578645	0.000824379	0.000401992	0.999598	0.000402154
Monocyte cell count	-0.027417	0.003565	1.51985e-14	520180	rs6799804	A	T	0.075378	0.150756	0.924622	0.000751692	0.00010478	0.999895	0.000104791
Monocyte cell count	-0.016569	0.002414	7.00971e-12	521592	rs62261974	G	A	0.183464	0.366928	0.816536	0.000274532	8.22524e-05	0.999918	8.22592e-05
Monocyte cell count	0.077151	0.001952	1e-200	521587	rs2734047	G	A	0.635458	1.27092	0.364542	0.00595228	0.0027577	0.997242	0.00276533
Monocyte cell count	-0.021083	0.002706	7.00971e-15	521588	rs34281413	T	C	0.137178	0.274356	0.862822	0.000444493	0.000105221	0.999895	0.000105232
Monocyte cell count	0.025769	0.002888	4.79954e-19	478118	rs231988	C	T	0.868197	1.73639	0.131803	0.000664041	0.000151974	0.999848	0.000151997
Monocyte cell count	0.01367	0.002253	1.32999e-09	521592	rs56925909	G	C	0.218542	0.437084	0.781458	0.000186869	6.38275e-05	0.999936	6.38315e-05
Monocyte cell count	-0.021799	0.002061	4.16006e-26	519566	rs9815073	A	C	0.345844	0.691688	0.654156	0.000475196	0.000215013	0.999785	0.000215059
Monocyte cell count	0.01062	0.001915	3.01002e-08	520647	rs2371108	T	G	0.38831	0.77662	0.61169	0.000112784	5.35783e-05	0.999946	5.35812e-05
Monocyte cell count	0.041426	0.006385	8.99083e-11	521590	rs13077681	G	T	0.02315	0.0463	0.97685	0.00171611	7.76166e-05	0.999922	7.76227e-05
Monocyte cell count	0.018373	0.002728	1.69005e-11	520650	rs58011825	C	A	0.137161	0.274322	0.862839	0.000337567	7.99007e-05	0.99992	7.99071e-05
Monocyte cell count	-0.01154	0.001922	1.97002e-09	520464	rs2018092	C	T	0.614987	1.22997	0.385013	0.000133172	6.30642e-05	0.999937	6.30682e-05
Monocyte cell count	0.013851	0.002057	1.71989e-11	520512	rs1587222	G	A	0.701806	1.40361	0.298194	0.00019185	8.02986e-05	0.99992	8.03051e-05
Monocyte cell count	-0.013729	0.001995	6.18016e-12	520193	rs10518329	G	A	0.330665	0.66133	0.669335	0.000188485	8.34333e-05	0.999917	8.34403e-05
Monocyte cell count	-0.016183	0.001998	5.81969e-16	521554	rs72720206	A	G	0.326922	0.653844	0.673078	0.000261889	0.000115254	0.999885	0.000115268
Monocyte cell count	0.038297	0.001915	7.05992e-89	517676	rs871134	T	C	0.571095	1.14219	0.428905	0.00146666	0.000718504	0.999281	0.00071902
Monocyte cell count	0.046464	0.006392	3.78007e-13	521594	rs73809166	C	T	0.023149	0.046298	0.976851	0.0021589	9.76391e-05	0.999902	9.76486e-05
Monocyte cell count	-0.0216	0.001986	1.59001e-27	520191	rs2711981	T	C	0.663087	1.32617	0.336913	0.00046656	0.000208461	0.999792	0.000208505
Monocyte cell count	-0.016542	0.00187	9.42975e-19	521592	rs723585	G	A	0.483425	0.96685	0.516575	0.000273638	0.000136669	0.999863	0.000136687
Monocyte cell count	-0.025396	0.001975	8.13954e-38	521587	rs4566648	G	T	0.342027	0.684054	0.657973	0.000644957	0.000290288	0.99971	0.000290372
Monocyte cell count	-0.018654	0.001964	2.28981e-21	521589	rs141936164	G	A	0.350763	0.701526	0.649237	0.000347972	0.000158486	0.999842	0.000158511
Monocyte cell count	-0.015308	0.002758	2.93002e-08	521592	rs28723530	A	C	0.134572	0.269144	0.865428	0.000234335	5.45824e-05	0.999945	5.45854e-05
Monocyte cell count	0.013596	0.001922	1.58016e-12	521589	rs7687559	C	G	0.398128	0.796256	0.601872	0.000184851	8.85889e-05	0.999911	8.85967e-05
Monocyte cell count	-0.011101	0.002017	3.80996e-08	521591	rs6856799	C	T	0.315049	0.630098	0.684951	0.000123232	5.31853e-05	0.999947	5.31882e-05
Monocyte cell count	-0.016305	0.002084	5.42001e-15	520161	rs9637714	C	T	0.289005	0.57801	0.710995	0.000265853	0.000109256	0.999891	0.000109267
Monocyte cell count	-0.013213	0.002061	1.47999e-10	521593	rs11723621	G	A	0.290773	0.581546	0.709227	0.000174583	7.20066e-05	0.999928	7.20118e-05
Monocyte cell count	-0.050963	0.002417	1.15001e-98	520648	rs17005891	A	G	0.184381	0.368762	0.815619	0.00259723	0.000781166	0.999219	0.000781777
Monocyte cell count	0.014459	0.002482	5.81996e-09	521591	rs28612496	A	G	0.172531	0.345062	0.827469	0.000209063	5.96933e-05	0.99994	5.96968e-05
Monocyte cell count	-0.025224	0.003374	7.93963e-14	519506	rs199498839	G	C	0.084693	0.169386	0.915307	0.00063625	9.86443e-05	0.999901	9.86541e-05
Monocyte cell count	0.01173	0.001975	2.95999e-09	519573	rs56058420	G	A	0.356231	0.712462	0.643769	0.000137593	6.31085e-05	0.999937	6.31125e-05
Monocyte cell count	-0.011125	0.001905	5.33998e-09	519571	rs1425553	A	G	0.578634	1.15727	0.421366	0.000123766	6.03523e-05	0.99994	6.03559e-05
Monocyte cell count	0.022401	0.002796	1.18005e-15	521591	rs9992013	G	C	0.136509	0.273018	0.863491	0.000501805	0.0001183	0.999882	0.000118314
Monocyte cell count	0.061822	0.005227	3.10027e-32	521592	rs144317085	T	A	0.034154	0.068308	0.965846	0.00382196	0.000252154	0.999748	0.000252217
Monocyte cell count	-0.018352	0.001912	8.82064e-22	521593	rs200910839	A	G	0.403454	0.806908	0.596546	0.000336796	0.000162119	0.999838	0.000162146
Monocyte cell count	-0.023514	0.001892	1.93999e-35	519506	rs4240356	G	C	0.55045	1.1009	0.44955	0.000552908	0.00027364	0.999726	0.000273714
Monocyte cell count	-0.018917	0.002041	1.97015e-20	521588	rs4865956	A	T	0.696281	1.39256	0.303719	0.000357853	0.000151353	0.999849	0.000151376
Monocyte cell count	-0.010937	0.001949	2.04998e-08	520190	rs12522498	G	A	0.360634	0.721268	0.639366	0.000119618	5.51623e-05	0.999945	5.51654e-05
Monocyte cell count	-0.012387	0.001912	9.60948e-11	520509	rs964752	G	C	0.539949	1.0799	0.460051	0.000153438	7.62291e-05	0.999924	7.62349e-05
Monocyte cell count	0.034302	0.002634	1e-38	521582	rs28722705	T	A	0.149045	0.29809	0.850955	0.00117663	0.000298465	0.999702	0.000298554
Monocyte cell count	-0.016977	0.002327	3.13979e-13	521592	rs74735005	C	T	0.206468	0.412936	0.793532	0.000288219	9.44429e-05	0.999906	9.44518e-05
Monocyte cell count	0.012909	0.001966	5.35057e-11	520514	rs2548257	A	C	0.653021	1.30604	0.346979	0.000166642	7.55171e-05	0.999924	7.55228e-05
Monocyte cell count	0.014834	0.002354	3.01002e-10	521591	rs10478058	G	A	0.196989	0.393978	0.803011	0.000220048	6.96162e-05	0.99993	6.9621e-05
Monocyte cell count	-0.017985	0.001921	8.20918e-21	521586	rs6883116	C	T	0.417349	0.834698	0.582651	0.00032346	0.000157311	0.999843	0.000157336
Monocyte cell count	0.017435	0.002996	6.07002e-09	474344	rs13167280	A	G	0.128106	0.256212	0.871894	0.000303979	6.79058e-05	0.999932	6.79104e-05
Monocyte cell count	-0.022463	0.001875	4.75007e-33	520504	rs11242109	T	G	0.478171	0.956342	0.521829	0.000504586	0.000251812	0.999748	0.000251876
Monocyte cell count	-0.029748	0.005137	7.19996e-09	519506	rs80027325	C	T	0.034837	0.069674	0.965163	0.000884944	5.95096e-05	0.99994	5.95131e-05
Monocyte cell count	-0.011801	0.002127	2.97002e-08	521593	rs1902796	G	A	0.735738	1.47148	0.264262	0.000139264	5.41534e-05	0.999946	5.41563e-05
Monocyte cell count	-0.024481	0.002251	1.61994e-27	520655	rs360017	G	A	0.775236	1.55047	0.224764	0.000599319	0.000208857	0.999791	0.000208901
Monocyte cell count	-0.040259	0.005861	6.72977e-12	521131	rs116619972	A	G	0.026454	0.052908	0.973546	0.00162079	8.34841e-05	0.999917	8.34911e-05
Monocyte cell count	0.016004	0.002607	8.58005e-10	521594	rs445611	G	A	0.844726	1.68945	0.155274	0.000256128	6.71895e-05	0.999933	6.71941e-05
Monocyte cell count	0.010894	0.001878	6.79e-09	521592	rs7720894	C	G	0.502519	1.00504	0.497481	0.000118679	5.93381e-05	0.999941	5.93416e-05
Monocyte cell count	-0.011032	0.001879	4.48002e-09	521565	rs6865582	G	C	0.461058	0.922116	0.538942	0.000121705	6.04834e-05	0.99994	6.0487e-05
Monocyte cell count	-0.012414	0.001944	1.76999e-10	520652	rs190982	A	G	0.602656	1.20531	0.397344	0.000154107	7.38057e-05	0.999926	7.38111e-05
Monocyte cell count	-0.031703	0.002879	3.63999e-28	520513	rs2338021	C	T	0.879688	1.75938	0.120312	0.00100508	0.000212749	0.999787	0.000212795
Monocyte cell count	-0.022555	0.003179	1.3499e-12	520193	rs31243	G	A	0.09625	0.1925	0.90375	0.000508728	8.85044e-05	0.999911	8.85122e-05
Monocyte cell count	-0.016905	0.002017	5.47016e-17	521587	rs6869021	T	C	0.313259	0.626518	0.686741	0.000285779	0.000122958	0.999877	0.000122973
Monocyte cell count	-0.016504	0.002625	3.32997e-10	521592	rs12332674	G	T	0.152382	0.304764	0.847618	0.000272382	7.03627e-05	0.99993	7.03676e-05
Monocyte cell count	-0.016638	0.002346	1.38007e-12	520190	rs329125	A	C	0.207081	0.414162	0.792919	0.000276823	9.09078e-05	0.999909	9.09161e-05
Monocyte cell count	0.033644	0.002115	6.13056e-57	521591	rs6579771	T	C	0.268553	0.537106	0.731447	0.00113192	0.000444691	0.999555	0.000444889
Monocyte cell count	-0.054151	0.002035	6.77642e-156	519114	rs17656204	T	C	0.321977	0.643954	0.678023	0.00293233	0.0012803	0.99872	0.00128194
Monocyte cell count	-0.030323	0.001881	2.1301e-58	521503	rs707793	C	T	0.531284	1.06257	0.468716	0.000919484	0.000457942	0.999542	0.000458152
Monocyte cell count	-0.028574	0.004614	6.1e-10	521593	rs9295484	T	G	0.955853	1.91171	0.044147	0.000816473	6.89072e-05	0.999931	6.89119e-05
Monocyte cell count	-0.020315	0.002101	4.39036e-22	520509	rs28367597	G	C	0.272849	0.545698	0.727151	0.000412699	0.000163761	0.999836	0.000163788
Monocyte cell count	-0.071828	0.005094	4.10015e-45	490498	rs41552812	T	C	0.06205	0.1241	0.93795	0.00515926	0.000600536	0.999399	0.000600897
Monocyte cell count	-0.010796	0.001925	2.09002e-08	519571	rs11965885	T	G	0.581843	1.16369	0.418157	0.000116554	5.67154e-05	0.999943	5.67186e-05
Monocyte cell count	-0.020069	0.002358	1.83992e-17	521592	rs644492	G	A	0.195876	0.391752	0.804124	0.000402765	0.000126878	0.999873	0.000126894
Monocyte cell count	-0.010361	0.001892	4.45995e-08	521594	rs12198236	C	T	0.562093	1.12419	0.437907	0.00010735	5.28474e-05	0.999947	5.28502e-05
Monocyte cell count	0.019264	0.002125	1.32008e-19	520644	rs1970364	T	C	0.264825	0.52965	0.735175	0.000371102	0.000144502	0.999855	0.000144522
Monocyte cell count	0.015482	0.002645	4.93003e-09	520654	rs73784287	G	A	0.14927	0.29854	0.85073	0.000239692	6.08763e-05	0.999939	6.088e-05
Monocyte cell count	-0.01813	0.001963	2.72019e-20	477174	rs2273215	A	G	0.458222	0.916444	0.541778	0.000328697	0.000163201	0.999837	0.000163228
Monocyte cell count	-0.016559	0.001898	2.84971e-18	520189	rs2927	C	T	0.580121	1.16024	0.419879	0.0002742	0.00013358	0.999866	0.000133598
Monocyte cell count	0.015034	0.001898	2.49e-15	521590	rs4712652	A	G	0.579923	1.15985	0.420077	0.000226021	0.000110123	0.99989	0.000110135
Monocyte cell count	-0.011668	0.002031	9.49008e-09	521593	rs12207691	G	A	0.304304	0.608608	0.695696	0.000136142	5.76435e-05	0.999942	5.76468e-05
Monocyte cell count	0.012242	0.001903	1.31e-10	520192	rs761841	C	T	0.576839	1.15368	0.423161	0.000149867	7.31636e-05	0.999927	7.31689e-05
Monocyte cell count	-0.037905	0.002128	6.08976e-71	521129	rs7776054	G	A	0.260831	0.521662	0.739169	0.00143679	0.000554021	0.999446	0.000554328
Monocyte cell count	0.013538	0.001949	3.92013e-12	520194	rs11155787	T	C	0.637971	1.27594	0.362029	0.000183277	8.4661e-05	0.999915	8.46682e-05
Monocyte cell count	-0.02173	0.0021	4.66982e-25	519571	rs2817441	T	C	0.279268	0.558536	0.720732	0.000472193	0.000190084	0.99981	0.00019012
Monocyte cell count	-0.028797	0.001919	7.53009e-51	515411	rs71550194	C	T	0.594882	1.18976	0.405118	0.000829267	0.000399702	0.9996	0.000399862
Monocyte cell count	0.031818	0.00289	3.74024e-28	521584	rs3128959	A	G	0.120518	0.241036	0.879482	0.00101239	0.000214612	0.999785	0.000214658
Monocyte cell count	0.027219	0.003757	4.5196e-13	520654	rs115202835	A	G	0.067747	0.135494	0.932253	0.000740874	9.35833e-05	0.999906	9.3592e-05
Monocyte cell count	-0.015656	0.001905	2.18022e-16	520192	rs9494573	C	T	0.588851	1.1777	0.411149	0.00024511	0.000118685	0.999881	0.000118699
Monocyte cell count	-0.01482	0.002297	1.13999e-10	520509	rs2797681	C	G	0.255654	0.511308	0.744346	0.000219632	8.35899e-05	0.999916	8.35969e-05
Monocyte cell count	-0.014689	0.002241	5.77963e-11	520190	rs12530071	C	T	0.224608	0.449216	0.775392	0.000215767	7.51555e-05	0.999925	7.51612e-05
Monocyte cell count	-0.012146	0.00195	4.88e-10	516280	rs3761986	C	T	0.394272	0.788544	0.605728	0.000147525	7.04645e-05	0.99993	7.04694e-05
Monocyte cell count	-0.034748	0.006118	1.38e-08	521198	rs1283945	C	T	0.975589	1.95118	0.024411	0.00120742	5.75098e-05	0.999942	5.75131e-05
Monocyte cell count	-0.033579	0.003076	1.03992e-27	520190	rs10948314	G	A	0.10293	0.20586	0.89707	0.00112755	0.000208225	0.999792	0.000208269
Monocyte cell count	-0.021684	0.002003	2.73968e-27	520639	rs9480737	G	A	0.321131	0.642262	0.678869	0.000470196	0.000205011	0.999795	0.000205053
Monocyte cell count	0.018089	0.002337	1.03992e-14	521588	rs12055642	C	T	0.199011	0.398022	0.800989	0.000327212	0.000104319	0.999896	0.00010433
Monocyte cell count	0.011811	0.001874	3.01002e-10	521560	rs9390460	C	T	0.53796	1.07592	0.46204	0.0001395	6.93478e-05	0.999931	6.93526e-05
Monocyte cell count	0.02858	0.00233	1.46016e-34	521593	rs9379077	G	A	0.200867	0.401734	0.799133	0.000816816	0.00026223	0.999738	0.000262299
Monocyte cell count	-0.03374	0.002007	2.27982e-63	519103	rs1611236	A	G	0.322944	0.645888	0.677056	0.00113839	0.00049782	0.999502	0.000498068
Monocyte cell count	-0.068474	0.00217	1e-200	520514	rs2523562	T	C	0.245752	0.491504	0.754248	0.00468869	0.00173817	0.998262	0.0017412
Monocyte cell count	0.039085	0.002177	4.7698e-72	521592	rs56007794	T	A	0.24434	0.48868	0.75566	0.00152764	0.00056412	0.999436	0.000564438
Monocyte cell count	-0.048205	0.003116	6.29941e-54	520515	rs79894332	A	G	0.10046	0.20092	0.89954	0.00232372	0.000419979	0.99958	0.000420156
Monocyte cell count	0.033833	0.002086	4.3401e-59	520193	rs915125	T	C	0.282198	0.564396	0.717802	0.00114467	0.000463735	0.999536	0.00046395
Monocyte cell count	-0.018406	0.001886	1.83992e-22	521592	rs9375150	G	T	0.446815	0.89363	0.553185	0.000338781	0.000167474	0.999833	0.000167502
Monocyte cell count	0.074605	0.005093	1.51008e-48	521590	rs149110519	T	C	0.036036	0.072072	0.963964	0.00556591	0.00038669	0.999613	0.00038684
Monocyte cell count	0.020349	0.002546	1.36994e-15	478118	rs3012415	T	C	0.822848	1.6457	0.177152	0.000414082	0.000120721	0.999879	0.000120735
Monocyte cell count	0.015617	0.00233	2.11982e-11	521587	rs4721764	A	G	0.209536	0.419072	0.790464	0.000243891	8.07916e-05	0.999919	8.07981e-05
Monocyte cell count	0.017561	0.00208	3.22998e-17	521591	rs798563	C	A	0.297123	0.594246	0.702877	0.000308389	0.000128808	0.999871	0.000128825
Monocyte cell count	0.0221	0.00282	4.82948e-15	521560	rs112248289	C	A	0.128726	0.257452	0.871274	0.00048841	0.000109556	0.99989	0.000109568
Monocyte cell count	-0.060104	0.001999	1.27938e-198	521593	rs4385425	G	A	0.323914	0.647828	0.676086	0.00361249	0.00158223	0.998418	0.00158473
Monocyte cell count	-0.012993	0.002145	1.42001e-09	521586	rs62491927	A	C	0.256754	0.513508	0.743246	0.000168818	6.44316e-05	0.999936	6.44357e-05
Monocyte cell count	0.024733	0.002577	8.65964e-22	520652	rs17156536	A	C	0.159358	0.318716	0.840642	0.000611721	0.000163896	0.999836	0.000163923
Monocyte cell count	0.012376	0.002112	4.72999e-09	521583	rs7786376	G	A	0.275978	0.551956	0.724022	0.000153165	6.12092e-05	0.999939	6.1213e-05
Monocyte cell count	-0.01425	0.002263	3.14e-10	519576	rs1091815	A	G	0.76516	1.53032	0.23484	0.000203063	7.29767e-05	0.999927	7.2982e-05
Monocyte cell count	-0.074659	0.005841	2.25009e-37	521594	rs147341073	G	A	0.027837	0.055674	0.972163	0.00557397	0.000301686	0.999698	0.000301778
Monocyte cell count	0.012802	0.002041	3.69003e-10	521576	rs13225324	A	G	0.305023	0.610046	0.694977	0.000163891	6.94846e-05	0.999931	6.94894e-05
Monocyte cell count	-0.014372	0.002148	2.27982e-11	519112	rs7803075	G	A	0.735284	1.47057	0.264716	0.000206554	8.04081e-05	0.99992	8.04146e-05
Monocyte cell count	0.015633	0.002594	1.73002e-09	475605	rs13229868	A	G	0.197255	0.39451	0.802745	0.000244391	7.73963e-05	0.999923	7.74023e-05
Monocyte cell count	-0.034885	0.003675	2.39001e-21	521578	rs62454420	G	A	0.070245	0.14049	0.929755	0.00121696	0.000158961	0.999841	0.000158987
Monocyte cell count	0.012783	0.001915	2.5698e-11	519575	rs73142138	G	A	0.399541	0.799082	0.600459	0.000163405	7.84044e-05	0.999922	7.84105e-05
Monocyte cell count	-0.025276	0.002005	2.03986e-36	520514	rs7785014	C	T	0.670805	1.34161	0.329195	0.000638876	0.00028216	0.999718	0.00028224
Monocyte cell count	-0.021599	0.003013	7.87952e-13	521591	rs13238198	T	C	0.107602	0.215204	0.892398	0.000466517	8.95934e-05	0.99991	8.96015e-05
Monocyte cell count	-0.072233	0.002651	1.96789e-163	521591	rs149007767	T	C	0.16205	0.3241	0.83795	0.00521761	0.001417	0.998583	0.00141901
Monocyte cell count	-0.052526	0.007005	6.75927e-14	521588	rs2106135	T	C	0.018357	0.036714	0.981643	0.00275898	9.94338e-05	0.999901	9.94437e-05
Monocyte cell count	-0.023333	0.00323	5.30029e-13	521594	rs62470670	G	A	0.092471	0.184942	0.907529	0.000544429	9.13771e-05	0.999909	9.13854e-05
Monocyte cell count	0.014255	0.002608	4.70999e-08	475157	rs2885735	G	A	0.82342	1.64684	0.17658	0.000203205	5.90918e-05	0.999941	5.90953e-05
Monocyte cell count	0.045504	0.002116	1.65959e-102	519575	rs6796	C	T	0.274261	0.548522	0.725739	0.00207061	0.000824278	0.999176	0.000824958
Monocyte cell count	-0.028498	0.004027	1.53003e-12	521577	rs17700436	T	C	0.057432	0.114864	0.942568	0.000812136	8.79276e-05	0.999912	8.79354e-05
Monocyte cell count	-0.023569	0.002276	4.22961e-25	521583	rs10238435	T	C	0.239724	0.479448	0.760276	0.000555498	0.000202486	0.999798	0.000202527
Monocyte cell count	0.011294	0.001879	1.91999e-09	521593	rs17544073	T	C	0.449385	0.89877	0.550615	0.000127554	6.31237e-05	0.999937	6.31276e-05
Monocyte cell count	-0.030007	0.00377	1.82012e-15	521592	rs41430449	G	C	0.066381	0.132762	0.933619	0.00090042	0.000111606	0.999888	0.000111619
Monocyte cell count	-0.108009	0.006386	4.00959e-64	520654	rs3731332	T	C	0.022895	0.04579	0.977105	0.0116659	0.000521953	0.999478	0.000522226
Monocyte cell count	0.071441	0.007029	3.06973e-24	521134	rs146039611	A	G	0.019361	0.038722	0.980639	0.00510382	0.000193804	0.999806	0.000193841
Monocyte cell count	0.020818	0.002322	3.30979e-19	520508	rs7787179	G	A	0.206875	0.41375	0.793125	0.000433389	0.000142219	0.999858	0.000142239
Monocyte cell count	-0.022858	0.004105	2.63003e-08	521594	rs35108724	A	G	0.056937	0.113874	0.943063	0.000522488	5.61102e-05	0.999944	5.61133e-05
Monocyte cell count	-0.047706	0.007969	2.20999e-09	476441	rs113155021	A	G	0.015283	0.030566	0.984717	0.00227586	6.85009e-05	0.999931	6.85056e-05
Monocyte cell count	-0.025208	0.002656	2.42996e-21	520192	rs16939607	A	G	0.146042	0.292084	0.853958	0.000635443	0.000158497	0.999842	0.000158522
Monocyte cell count	-0.064614	0.004959	9.04899e-39	514341	rs45577137	G	A	0.043857	0.087714	0.956143	0.00417497	0.000350143	0.99965	0.000350265
Monocyte cell count	-0.024199	0.001911	1.00995e-36	521591	rs12542907	G	C	0.398926	0.797852	0.601074	0.000585592	0.000280831	0.999719	0.00028091
Monocyte cell count	-0.016555	0.002389	4.35011e-12	521592	rs72673751	C	T	0.189986	0.379972	0.810014	0.000274068	8.43534e-05	0.999916	8.43605e-05
Monocyte cell count	0.020807	0.002504	1.00995e-16	521590	rs1954735	C	T	0.168423	0.336846	0.831577	0.000432931	0.00012127	0.999879	0.000121285
Monocyte cell count	-0.019138	0.001885	3.43005e-24	518763	rs2978889	A	G	0.503921	1.00784	0.496079	0.000366263	0.00018312	0.999817	0.000183154
Monocyte cell count	-0.015046	0.00195	1.26009e-14	477033	rs7836456	G	T	0.514396	1.02879	0.485604	0.000226382	0.000113097	0.999887	0.00011311
Monocyte cell count	0.020496	0.002268	1.71989e-19	521571	rs62501136	A	G	0.221444	0.442888	0.778556	0.000420086	0.000144851	0.999855	0.000144872
Monocyte cell count	0.018546	0.002311	1.05999e-15	521565	rs113015223	T	C	0.210935	0.42187	0.789065	0.000343954	0.000114496	0.999886	0.00011451
Monocyte cell count	0.01766	0.001942	1.02991e-19	521587	rs7824937	G	A	0.368567	0.737134	0.631433	0.000311876	0.000145163	0.999855	0.000145184
Monocyte cell count	-0.018768	0.003291	1.21001e-08	519733	rs149902937	A	G	0.095147	0.190294	0.904853	0.000352238	6.06512e-05	0.999939	6.06548e-05
Monocyte cell count	-0.016734	0.002057	4.32016e-16	520513	rs1863651	T	A	0.699445	1.39889	0.300555	0.000280027	0.000117735	0.999882	0.000117749
Monocyte cell count	-0.013244	0.002419	4.45995e-08	521591	rs7836786	A	G	0.814951	1.6299	0.185049	0.000175404	5.29038e-05	0.999947	5.29066e-05
Monocyte cell count	-0.024625	0.003256	4.14e-14	521592	rs79335847	C	G	0.093816	0.187632	0.906184	0.000606391	0.000103104	0.999897	0.000103115
Monocyte cell count	-0.018194	0.001932	5.03965e-21	519111	rs6470759	A	G	0.588502	1.177	0.411498	0.000331022	0.000160325	0.99984	0.000160351
Monocyte cell count	-0.020483	0.001911	8.9002e-27	521591	rs13267464	T	C	0.399388	0.798776	0.600612	0.000419553	0.000201283	0.999799	0.000201323
Monocyte cell count	0.015503	0.00201	1.26999e-14	521589	rs4871844	C	T	0.343089	0.686178	0.656911	0.000240343	0.000108337	0.999892	0.000108348
Monocyte cell count	-0.017907	0.00267	2.08018e-11	520653	rs62502392	A	G	0.143097	0.286194	0.856903	0.000320661	7.8639e-05	0.999921	7.86452e-05
Monocyte cell count	0.015384	0.002209	3.44033e-12	520188	rs4737009	A	G	0.235763	0.471526	0.764237	0.000236667	8.52849e-05	0.999915	8.52922e-05
Monocyte cell count	-0.080235	0.009874	4.67951e-16	518605	rs145718079	A	G	0.01018	0.02036	0.98982	0.00643766	0.000129736	0.99987	0.000129753
Monocyte cell count	-0.015097	0.002695	2.17e-08	520504	rs62513343	T	C	0.142064	0.284128	0.857936	0.000227919	5.55585e-05	0.999944	5.55616e-05
Monocyte cell count	-0.091286	0.001924	1e-200	521594	rs10094039	G	A	0.616642	1.23328	0.383358	0.00833313	0.00393982	0.99606	0.0039554
Monocyte cell count	-0.020315	0.002802	4.33012e-13	476031	rs10099546	G	A	0.143315	0.28663	0.856685	0.000412699	0.000101339	0.999899	0.000101349
Monocyte cell count	-0.040998	0.002967	2.1702e-43	520195	rs7826487	G	A	0.115769	0.231538	0.884231	0.00168084	0.000344123	0.999656	0.000344241
Monocyte cell count	0.016911	0.002008	3.86011e-17	521591	rs3808609	C	G	0.318017	0.636034	0.681983	0.000285982	0.000124049	0.999876	0.000124064
Monocyte cell count	-0.03058	0.001886	4.35011e-59	521592	rs13271228	G	T	0.567054	1.13411	0.432946	0.000935136	0.000459159	0.999541	0.00045937
Monocyte cell count	-0.023922	0.002877	9.72971e-17	521592	rs2385094	C	T	0.122214	0.244428	0.877786	0.000572262	0.000122782	0.999877	0.000122797
Monocyte cell count	0.031988	0.002794	2.63998e-30	520193	rs11557154	T	C	0.127576	0.255152	0.872424	0.00102323	0.000227772	0.999772	0.000227824
Monocyte cell count	0.014748	0.002069	1.07004e-12	521594	rs10814193	C	A	0.715571	1.43114	0.284429	0.000217504	8.85366e-05	0.999911	8.85444e-05
Monocyte cell count	0.013464	0.002185	7.35005e-10	520652	rs34478611	A	G	0.241781	0.483562	0.758219	0.000181279	6.64653e-05	0.999934	6.64697e-05
Monocyte cell count	-0.022879	0.004141	3.38003e-08	521591	rs79446921	A	G	0.053807	0.107614	0.946193	0.000523449	5.32994e-05	0.999947	5.33023e-05
Monocyte cell count	0.020088	0.002019	2.66011e-23	521590	rs7030655	T	G	0.308549	0.617098	0.691451	0.000403528	0.000172182	0.999828	0.000172212
Monocyte cell count	0.045431	0.001865	5.68853e-131	521582	rs10780209	A	G	0.479354	0.958708	0.520646	0.00206398	0.00103023	0.99897	0.00103129
Monocyte cell count	0.062591	0.00662	3.44033e-21	521566	rs183363123	T	C	0.020836	0.041672	0.979164	0.00391763	0.000159854	0.99984	0.00015988
Monocyte cell count	0.075498	0.001889	1e-200	521590	rs10123018	A	G	0.582145	1.16429	0.417855	0.00569995	0.00277305	0.997227	0.00278076
Monocyte cell count	-0.061771	0.002001	1e-200	520514	rs1930303	A	G	0.66324	1.32648	0.33676	0.00381566	0.00170447	0.998296	0.00170738
Monocyte cell count	0.02217	0.003107	1e-12	521579	rs11792030	A	G	0.103551	0.207102	0.896449	0.000491509	9.12518e-05	0.999909	9.12601e-05
Monocyte cell count	-0.043731	0.002	5.7544e-106	521132	rs505922	C	T	0.319386	0.638772	0.680614	0.0019124	0.00083143	0.999169	0.000832122
Monocyte cell count	0.028382	0.002081	2.51015e-42	521592	rs3731211	A	T	0.719766	1.43953	0.280234	0.000805538	0.000324959	0.999675	0.000325064
Monocyte cell count	-0.048585	0.002529	3.44033e-82	521592	rs12376511	C	T	0.163934	0.327868	0.836066	0.0023605	0.000647059	0.999353	0.000647478
Monocyte cell count	-0.014062	0.00187	5.65979e-14	521588	rs7861055	G	A	0.487561	0.975122	0.512439	0.00019774	9.88087e-05	0.999901	9.88185e-05
Monocyte cell count	-0.030029	0.001994	3.22998e-51	520190	rs9410425	A	G	0.324599	0.649198	0.675401	0.000901741	0.000395385	0.999605	0.000395542
Monocyte cell count	0.021443	0.002644	5.36043e-16	518163	rs72759267	T	C	0.158886	0.317772	0.841114	0.000459802	0.000122897	0.999877	0.000122912
Monocyte cell count	-0.013064	0.002133	9.3901e-10	520473	rs2253843	G	A	0.278303	0.556606	0.721697	0.000170668	6.85575e-05	0.999931	6.85622e-05
Monocyte cell count	0.029528	0.005259	2.01999e-08	478116	rs41381344	A	G	0.036862	0.073724	0.963138	0.000871903	6.19107e-05	0.999938	6.19145e-05
Monocyte cell count	0.014337	0.002274	2.99999e-10	520651	rs290243	A	G	0.214516	0.429032	0.785484	0.00020555	6.92697e-05	0.999931	6.92745e-05
Monocyte cell count	0.01572	0.00199	2.9703e-15	520514	rs475616	G	A	0.65632	1.31264	0.34368	0.000247118	0.000111482	0.999889	0.000111494
Monocyte cell count	0.02038	0.00191	1.54989e-26	520190	rs7919533	C	T	0.487915	0.97583	0.512085	0.000415344	0.000207551	0.999792	0.000207594
Monocyte cell count	-0.020412	0.003252	3.56e-10	521589	rs7095778	G	A	0.091164	0.182328	0.908836	0.00041665	6.90415e-05	0.999931	6.90462e-05
Monocyte cell count	0.011664	0.001872	4.79005e-10	520191	rs11252148	A	G	0.483966	0.967932	0.516034	0.000136049	6.79545e-05	0.999932	6.79591e-05
Monocyte cell count	-0.011909	0.00196	1.26e-09	478114	rs1749824	A	C	0.432497	0.864994	0.567503	0.000141824	6.96197e-05	0.99993	6.96245e-05
Monocyte cell count	0.050518	0.002145	1.25026e-122	520154	rs11189154	A	G	0.255718	0.511436	0.744282	0.00255207	0.000971451	0.999029	0.000972396
Monocyte cell count	0.011056	0.001916	8.15004e-09	520652	rs11191206	C	G	0.453222	0.906444	0.546778	0.000122235	6.05826e-05	0.999939	6.05863e-05
Monocyte cell count	-0.014324	0.002538	1.7e-08	521571	rs111456533	A	G	0.163516	0.327032	0.836484	0.000205177	5.61276e-05	0.999944	5.61308e-05
Monocyte cell count	0.02006	0.001931	2.9902e-25	521585	rs11255548	C	T	0.379159	0.758318	0.620841	0.000402404	0.00018945	0.999811	0.000189485
Monocyte cell count	-0.047265	0.002019	3.55631e-121	478116	rs10828725	T	G	0.367802	0.735604	0.632198	0.00223398	0.00103891	0.998961	0.00103999
Monocyte cell count	-0.022772	0.002221	1.22999e-24	521591	rs17011726	G	C	0.233294	0.466588	0.766706	0.000518564	0.000185509	0.999814	0.000185543
Monocyte cell count	-0.012535	0.001945	1.19001e-10	520655	rs1180658	A	C	0.633894	1.26779	0.366106	0.000157126	7.29293e-05	0.999927	7.29346e-05
Monocyte cell count	-0.020934	0.00192	1.16011e-27	521589	rs224111	A	G	0.390158	0.780316	0.609842	0.000438232	0.000208541	0.999791	0.000208585
Monocyte cell count	0.011157	0.001931	7.82997e-09	520653	rs1781799	T	C	0.612681	1.22536	0.387319	0.000124479	5.90783e-05	0.999941	5.90818e-05
Monocyte cell count	0.012056	0.001901	2.34002e-10	521589	rs1992057	A	G	0.431615	0.86323	0.568385	0.000145347	7.13141e-05	0.999929	7.13192e-05
Monocyte cell count	-0.02715	0.003444	3.33964e-15	521589	rs74233809	C	T	0.080602	0.161204	0.919398	0.000737123	0.000109249	0.999891	0.000109261
Monocyte cell count	-0.010604	0.001913	3.07001e-08	520113	rs17776203	C	A	0.443406	0.886812	0.556594	0.000112445	5.55021e-05	0.999944	5.55052e-05
Monocyte cell count	-0.014337	0.001938	1.45011e-13	519568	rs17731	A	G	0.373507	0.747014	0.626493	0.00020555	9.6197e-05	0.999904	9.62063e-05
Monocyte cell count	-0.02609	0.001939	3.2802e-41	518763	rs2646421	C	G	0.377773	0.755546	0.622227	0.000680688	0.000320006	0.99968	0.000320108
Monocyte cell count	-0.020289	0.002032	1.91999e-23	521590	rs72790862	C	T	0.307082	0.614164	0.692918	0.000411644	0.000175181	0.999825	0.000175212
Monocyte cell count	0.020177	0.002312	2.80027e-18	520188	rs7097656	C	T	0.794776	1.58955	0.205224	0.000407111	0.000132806	0.999867	0.000132823
Monocyte cell count	-0.014711	0.00207	1.22999e-12	520192	rs2184697	G	T	0.292709	0.585418	0.707291	0.000216414	8.96084e-05	0.99991	8.96164e-05
Monocyte cell count	-0.04368	0.001932	4.01791e-113	521588	rs11190141	T	C	0.371953	0.743906	0.628047	0.00190794	0.000891406	0.999109	0.000892201
Monocyte cell count	-0.014194	0.001881	4.70977e-14	521587	rs7094871	G	C	0.542571	1.08514	0.457429	0.00020147	0.000100005	0.9999	0.000100015
Monocyte cell count	-0.022075	0.00207	1.59993e-26	475283	rs11246065	G	A	0.339085	0.67817	0.660915	0.000487306	0.000218417	0.999782	0.000218464
Monocyte cell count	-0.033053	0.002022	5.19039e-60	477132	rs907612	T	C	0.380435	0.76087	0.619565	0.0010925	0.000515014	0.999485	0.000515279
Monocyte cell count	0.020919	0.002683	6.6896e-15	520507	rs9783374	C	T	0.849046	1.69809	0.150954	0.000437605	0.000112173	0.999888	0.000112185
Monocyte cell count	0.012936	0.001888	7.62079e-12	520511	rs1885525	A	G	0.506048	1.0121	0.493952	0.00016734	8.36578e-05	0.999916	8.36648e-05
Monocyte cell count	-0.016087	0.001981	4.78961e-16	475638	rs11235689	T	C	0.413912	0.827824	0.586088	0.000258792	0.00012556	0.999874	0.000125576
Monocyte cell count	0.021869	0.001941	2.03002e-29	521590	rs6591578	A	G	0.633592	1.26718	0.366408	0.000478253	0.000222056	0.999778	0.000222105
Monocyte cell count	-0.029162	0.003669	1.99022e-15	521589	rs7111769	C	A	0.074664	0.149328	0.925336	0.000850422	0.00011751	0.999882	0.000117524
Monocyte cell count	-0.018109	0.002101	7.0194e-18	521589	rs10892342	C	T	0.276119	0.552238	0.723881	0.000327936	0.000131094	0.999869	0.000131111
Monocyte cell count	0.013363	0.001888	1.53003e-12	518722	rs10902106	C	T	0.540451	1.0809	0.459549	0.00017857	8.87005e-05	0.999911	8.87084e-05
Monocyte cell count	-0.021093	0.002384	9.44061e-19	520191	rs2957873	A	G	0.808507	1.61701	0.191493	0.000444915	0.000137766	0.999862	0.000137785
Monocyte cell count	-0.016093	0.001947	1.48013e-16	520191	rs573790	C	T	0.613652	1.2273	0.386348	0.000258985	0.000122802	0.999877	0.000122817
Monocyte cell count	0.010798	0.001927	2.15001e-08	521590	rs10831507	C	A	0.38974	0.77948	0.61026	0.000116597	5.54634e-05	0.999945	5.54665e-05
Monocyte cell count	0.056153	0.008115	4.70977e-12	517649	rs71482156	T	A	0.016468	0.032936	0.983532	0.00315316	0.000102142	0.999898	0.000102153
Monocyte cell count	-0.01382	0.002263	1.05e-09	519113	rs662333	A	G	0.779527	1.55905	0.220473	0.000190992	6.56497e-05	0.999934	6.5654e-05
Monocyte cell count	0.021098	0.002054	1.03992e-24	520190	rs695113	T	C	0.696592	1.39318	0.303408	0.000445126	0.000188156	0.999812	0.000188191
Monocyte cell count	-0.017973	0.00195	3.25987e-20	520511	rs10796828	G	T	0.635004	1.27001	0.364996	0.000323029	0.000149739	0.99985	0.000149762
Monocyte cell count	0.06519	0.002862	9.22571e-115	521562	rs11602323	G	T	0.123096	0.246192	0.876904	0.00424974	0.000917462	0.999083	0.000918304
Monocyte cell count	-0.017176	0.002124	6.41062e-16	521560	rs7120300	T	C	0.734901	1.4698	0.265099	0.000295015	0.000114951	0.999885	0.000114964
Monocyte cell count	0.028777	0.00505	1.24e-08	521594	rs9734613	G	A	0.963842	1.92768	0.036158	0.000828116	5.77207e-05	0.999942	5.7724e-05
Monocyte cell count	0.011735	0.001983	3.34003e-09	518758	rs7971382	A	G	0.373961	0.747922	0.626039	0.00013771	6.44798e-05	0.999936	6.4484e-05
Monocyte cell count	0.013087	0.002322	1.76999e-08	520511	rs4763944	A	G	0.204423	0.408846	0.795577	0.00017127	5.57086e-05	0.999944	5.57117e-05
Monocyte cell count	0.01535	0.001866	2.06016e-16	521594	rs4082413	G	C	0.512206	1.02441	0.487794	0.000235623	0.000117741	0.999882	0.000117755
Monocyte cell count	-0.012765	0.002214	8.40001e-09	520647	rs6581124	A	G	0.24468	0.48936	0.75532	0.000162945	6.02284e-05	0.99994	6.0232e-05
Monocyte cell count	-0.015568	0.002051	3.34965e-14	520653	rs11104881	C	T	0.702076	1.40415	0.297924	0.000242363	0.000101388	0.999899	0.000101398
Monocyte cell count	-0.026771	0.003761	1.13999e-12	521590	rs4365101	A	G	0.068386	0.136772	0.931614	0.000716686	9.13193e-05	0.999909	9.13276e-05
Monocyte cell count	-0.047075	0.001872	1.58125e-139	519112	rs3184504	C	T	0.517396	1.03479	0.482604	0.00221606	0.00110669	0.998893	0.00110791
Monocyte cell count	-0.024066	0.002299	1.27997e-25	518763	rs10849020	G	C	0.210195	0.42039	0.789805	0.000579172	0.0001923	0.999808	0.000192337
Monocyte cell count	0.018421	0.002154	1.29003e-17	520195	rs706819	C	T	0.738253	1.47651	0.261747	0.000339333	0.000131142	0.999869	0.00013116
Monocyte cell count	-0.018075	0.002374	2.77013e-14	521553	rs11170652	A	G	0.194716	0.389432	0.805284	0.000326706	0.000102456	0.999898	0.000102466
Monocyte cell count	-0.046061	0.003696	1.27997e-35	520191	rs35979828	T	C	0.070849	0.141698	0.929151	0.00212162	0.000279329	0.999721	0.000279408
Monocyte cell count	-0.01788	0.003268	4.58997e-08	521589	rs10437954	A	G	0.905195	1.81039	0.094805	0.000319694	5.48704e-05	0.999945	5.48734e-05
Monocyte cell count	0.113424	0.003883	1.64059e-187	520190	rs1800973	A	C	0.061915	0.12383	0.938085	0.012865	0.00149444	0.998506	0.00149667
Monocyte cell count	0.019129	0.002066	2.22024e-20	521594	rs12306790	T	C	0.714634	1.42927	0.285366	0.000365919	0.000149245	0.999851	0.000149267
Monocyte cell count	-0.050144	0.002236	2.76694e-111	521594	rs10849448	G	A	0.753266	1.50653	0.246734	0.00251442	0.000934642	0.999065	0.000935516
Monocyte cell count	-0.041999	0.002846	2.99985e-49	520195	rs2734442	A	G	0.875502	1.751	0.124498	0.00176392	0.000384528	0.999615	0.000384675
Monocyte cell count	-0.014617	0.002646	3.38003e-08	520638	rs919217	C	T	0.148898	0.297796	0.851102	0.000213657	5.41523e-05	0.999946	5.41552e-05
Monocyte cell count	0.015377	0.002468	4.78002e-10	521590	rs7308348	C	T	0.182113	0.364226	0.817887	0.000236452	7.04381e-05	0.99993	7.0443e-05
Monocyte cell count	-0.015721	0.002549	7.11001e-10	521589	rs73067080	C	T	0.160101	0.320202	0.839899	0.00024715	6.64678e-05	0.999934	6.64722e-05
Monocyte cell count	0.014146	0.001997	1.45011e-12	521581	rs2651369	G	C	0.325619	0.651238	0.674381	0.000200109	8.78845e-05	0.999912	8.78922e-05
Monocyte cell count	0.013507	0.001953	4.78961e-12	519115	rs9943753	G	A	0.627675	1.25535	0.372325	0.000182439	8.52717e-05	0.999915	8.5279e-05
Monocyte cell count	0.027169	0.003286	1.44012e-16	521593	rs73201961	C	A	0.089234	0.178468	0.910766	0.000738155	0.000119982	0.99988	0.000119996
Monocyte cell count	-0.015226	0.001929	3.13979e-15	518765	rs2535393	C	T	0.598517	1.19703	0.401483	0.000231831	0.000111415	0.999889	0.000111428
Monocyte cell count	0.012577	0.001978	2.12002e-10	520486	rs7975680	C	A	0.60413	1.20826	0.39587	0.000158181	7.56601e-05	0.999924	7.56659e-05
Monocyte cell count	0.020359	0.002724	8.16018e-14	521592	rs11057841	T	C	0.143569	0.287138	0.856431	0.000414489	0.000101929	0.999898	0.000101939
Monocyte cell count	-0.068559	0.00476	5.45004e-47	521590	rs17086239	C	G	0.041159	0.082318	0.958841	0.00470034	0.000370997	0.999629	0.000371135
Monocyte cell count	-0.012315	0.002103	4.90004e-09	521592	rs9526475	C	T	0.727988	1.45598	0.272012	0.000151659	6.00636e-05	0.99994	6.00672e-05
Monocyte cell count	0.021517	0.002926	2.02023e-13	521593	rs60699901	C	T	0.118119	0.236238	0.881881	0.000462981	9.64547e-05	0.999904	9.6464e-05
Monocyte cell count	0.018355	0.002421	3.58014e-14	521592	rs2504209	G	A	0.81111	1.62222	0.18889	0.000336906	0.000103235	0.999897	0.000103246
Monocyte cell count	0.53552	0.00861	1e-200	521592	rs76428106	C	T	0.013445	0.02689	0.986555	0.286782	0.00760788	0.992392	0.0076662
Monocyte cell count	0.135387	0.005559	6.19441e-131	517343	rs138028125	G	C	0.03476	0.06952	0.96524	0.0183296	0.00122998	0.99877	0.0012315
Monocyte cell count	0.064788	0.004478	2.11009e-47	521591	rs73217470	G	A	0.046722	0.093444	0.953278	0.00419748	0.000373904	0.999626	0.000374044
Monocyte cell count	-0.014028	0.002287	8.87994e-10	521591	rs1146933	C	T	0.786362	1.57272	0.213638	0.000196785	6.61184e-05	0.999934	6.61228e-05
Monocyte cell count	0.022922	0.001929	1.54989e-32	521568	rs9555596	C	T	0.383331	0.766662	0.616669	0.000525418	0.000248405	0.999752	0.000248467
Monocyte cell count	-0.062797	0.001987	1e-200	520653	rs1892548	C	T	0.654819	1.30964	0.345181	0.00394346	0.00178269	0.998217	0.00178587
Monocyte cell count	-0.023512	0.002622	3.23966e-19	521593	rs58814158	G	T	0.15736	0.31472	0.84264	0.000552814	0.000146604	0.999853	0.000146625
Monocyte cell count	-0.01367	0.002053	2.88005e-11	520193	rs55860328	A	G	0.682365	1.36473	0.317635	0.000186869	8.10051e-05	0.999919	8.10116e-05
Monocyte cell count	-0.028091	0.002128	9.72076e-40	521482	rs9532580	C	T	0.263677	0.527354	0.736323	0.000789104	0.000306411	0.999694	0.000306505
Monocyte cell count	-0.025529	0.003965	1.25e-10	520513	rs201905276	A	G	0.064205	0.12841	0.935795	0.00065173	7.83154e-05	0.999922	7.83215e-05
Monocyte cell count	0.03165	0.004584	5.23962e-12	428971	rs9564870	C	A	0.05279	0.10558	0.94721	0.00100172	0.000100179	0.9999	0.000100189
Monocyte cell count	-0.092901	0.006733	2.93022e-43	520119	rs188175496	T	C	0.024394	0.048788	0.975606	0.0086306	0.000410798	0.999589	0.000410967
Monocyte cell count	0.055059	0.009919	2.91998e-08	517305	rs150042404	T	C	0.012654	0.025308	0.987346	0.00303149	7.57502e-05	0.999924	7.57559e-05
Monocyte cell count	-0.014026	0.002496	1.96002e-08	519734	rs77733744	A	G	0.171887	0.343774	0.828113	0.000196729	5.60055e-05	0.999944	5.60086e-05
Monocyte cell count	-0.018259	0.002489	2.26986e-13	521592	rs17498743	G	T	0.17382	0.34764	0.82618	0.000333391	9.57543e-05	0.999904	9.57635e-05
Monocyte cell count	-0.064503	0.004124	4.18986e-55	520652	rs12874404	G	A	0.055525	0.11105	0.944475	0.00416064	0.000436384	0.999564	0.000436575
Monocyte cell count	0.034668	0.003669	3.60994e-21	521584	rs113143864	T	C	0.070781	0.141562	0.929219	0.00120187	0.000158097	0.999842	0.000158122
Monocyte cell count	-0.012539	0.002243	2.32001e-08	521593	rs11844354	G	A	0.226227	0.452454	0.773773	0.000157227	5.50445e-05	0.999945	5.50475e-05
Monocyte cell count	-0.011333	0.001949	6.19998e-09	520192	rs2063996	C	T	0.625943	1.25189	0.374057	0.000128437	6.0144e-05	0.99994	6.01476e-05
Monocyte cell count	0.013854	0.002281	1.28e-09	521590	rs1052484	C	G	0.215829	0.431658	0.784171	0.000191933	6.49682e-05	0.999935	6.49724e-05
Monocyte cell count	-0.01149	0.001887	1.17999e-09	520511	rs61985545	A	G	0.495161	0.990322	0.504839	0.00013202	6.60039e-05	0.999934	6.60082e-05
Monocyte cell count	0.018703	0.002008	1.31009e-20	475634	rs4905043	A	G	0.399537	0.799074	0.600463	0.000349802	0.00016784	0.999832	0.000167868
Monocyte cell count	0.030305	0.002421	6.42984e-36	521592	rs754388	C	G	0.810895	1.62179	0.189105	0.000918393	0.000281661	0.999718	0.00028174
Monocyte cell count	0.061045	0.002145	3.7325e-178	521591	rs11629297	G	C	0.732661	1.46532	0.267339	0.00372649	0.00145981	0.99854	0.00146194
Monocyte cell count	0.016563	0.002024	2.90001e-16	521593	rs12147629	G	A	0.31157	0.62314	0.68843	0.000274333	0.000117686	0.999882	0.000117699
Monocyte cell count	0.048843	0.001897	4.67735e-146	521592	rs2239630	G	A	0.555952	1.1119	0.444048	0.00238564	0.00117788	0.998822	0.00117927
Monocyte cell count	0.039975	0.001919	2.80996e-96	521588	rs2038700	C	T	0.394192	0.788384	0.605808	0.001598	0.00076322	0.999237	0.000763803
Monocyte cell count	0.019449	0.003249	2.19999e-09	476100	rs4983387	A	G	0.899135	1.79827	0.100865	0.000378264	6.86104e-05	0.999931	6.86151e-05
Monocyte cell count	-0.01218	0.00191	1.85999e-10	521587	rs6493575	T	C	0.395673	0.791346	0.604327	0.000148352	7.09468e-05	0.999929	7.09519e-05
Monocyte cell count	-0.01168	0.001894	7.15995e-10	520192	rs11631419	T	C	0.572619	1.14524	0.427381	0.000136422	6.67723e-05	0.999933	6.67768e-05
Monocyte cell count	0.011932	0.00199	2.1e-09	521593	rs62011334	G	A	0.355185	0.71037	0.644815	0.000142373	6.52148e-05	0.999935	6.52191e-05
Monocyte cell count	0.059435	0.00287	3.41036e-95	521593	rs7180079	G	A	0.876937	1.75387	0.123063	0.00353252	0.000762448	0.999238	0.00076303
Monocyte cell count	-0.018162	0.00235	1.13999e-14	521560	rs60695341	T	C	0.197081	0.394162	0.802919	0.000329858	0.000104394	0.999896	0.000104404
Monocyte cell count	0.04248	0.001892	1.25893e-111	521592	rs11854390	T	C	0.562044	1.12409	0.437956	0.00180455	0.000888382	0.999112	0.000889172
Monocyte cell count	-0.077442	0.002141	1e-200	521587	rs7180804	A	G	0.256783	0.513566	0.743217	0.00599726	0.0022891	0.997711	0.00229435
Monocyte cell count	0.040748	0.005471	9.91973e-14	521591	rs72743796	A	G	0.030784	0.061568	0.969216	0.0016604	9.90805e-05	0.999901	9.90903e-05
Monocyte cell count	0.015004	0.002338	1.42001e-10	519573	rs62018159	A	G	0.209149	0.418298	0.790851	0.00022512	7.44723e-05	0.999926	7.44778e-05
Monocyte cell count	-0.053992	0.002985	4.48023e-73	521592	rs1002774	A	G	0.111651	0.223302	0.888349	0.00291514	0.000578276	0.999422	0.00057861
Monocyte cell count	0.023258	0.002198	3.99025e-26	521591	rs11857609	C	T	0.759798	1.5196	0.240202	0.000540935	0.000197447	0.999803	0.000197486
Monocyte cell count	-0.018957	0.00212	4.10015e-19	520190	rs4886615	G	A	0.724425	1.44885	0.275575	0.000359368	0.000143484	0.999857	0.000143504
Monocyte cell count	0.018458	0.002363	5.94977e-15	521590	rs73467599	C	T	0.199459	0.398918	0.800541	0.000340698	0.000108802	0.999891	0.000108814
Monocyte cell count	0.012805	0.002092	9.49008e-10	520509	rs205422	C	T	0.697421	1.39484	0.302579	0.000163968	6.92027e-05	0.999931	6.92075e-05
Monocyte cell count	0.04713	0.001913	5.30884e-134	520192	rs731707	C	T	0.489214	0.978428	0.510786	0.00222124	0.0011101	0.99889	0.00111134
Monocyte cell count	-0.022132	0.001924	1.42988e-30	520655	rs1967309	G	A	0.603077	1.20615	0.396923	0.000489825	0.000234504	0.999765	0.000234559
Monocyte cell count	0.016179	0.002344	5.27959e-12	520653	rs12934481	T	G	0.202264	0.404528	0.797736	0.00026176	8.44717e-05	0.999916	8.44788e-05
Monocyte cell count	-0.075903	0.001942	1e-200	520192	rs391023	T	C	0.366325	0.73265	0.633675	0.00576127	0.00267474	0.997325	0.00268191
Monocyte cell count	0.054647	0.002429	5.52077e-112	521594	rs2176777	C	G	0.812825	1.62565	0.187175	0.00298629	0.000908673	0.999091	0.000909499
Monocyte cell count	-0.016721	0.002191	2.39994e-14	521587	rs7185007	T	C	0.240169	0.480338	0.759831	0.000279592	0.000102044	0.999898	0.000102055
Monocyte cell count	-0.058229	0.007327	1.99986e-15	517523	rs34746889	C	G	0.017439	0.034878	0.982561	0.00339062	0.000116196	0.999884	0.000116209
Monocyte cell count	0.038726	0.003003	5.14991e-38	521588	rs16940328	A	G	0.1123	0.2246	0.8877	0.0014997	0.000299007	0.999701	0.000299096
Monocyte cell count	-0.019445	0.001921	4.73042e-24	520654	rs11644125	T	C	0.597948	1.1959	0.402052	0.000378108	0.000181799	0.999818	0.000181832
Monocyte cell count	0.029548	0.003399	3.69999e-18	521589	rs72805138	A	G	0.090934	0.181868	0.909066	0.000873084	0.000144347	0.999856	0.000144368
Monocyte cell count	0.022989	0.002903	2.52e-15	521561	rs8049116	T	C	0.118269	0.236538	0.881731	0.000528494	0.000110224	0.99989	0.000110236
Monocyte cell count	0.025016	0.001905	2.45019e-39	521573	rs7196129	C	T	0.530279	1.06056	0.469721	0.0006258	0.000311753	0.999688	0.00031185
Monocyte cell count	-0.011946	0.00189	2.69998e-10	520647	rs11508026	T	C	0.431325	0.86265	0.568675	0.000142707	7.00074e-05	0.99993	7.00123e-05
Monocyte cell count	-0.016699	0.002341	1.02e-12	520649	rs36026517	C	G	0.198672	0.397344	0.801328	0.000278857	8.87887e-05	0.999911	8.87966e-05
Monocyte cell count	0.012567	0.002108	2.58e-09	521590	rs4411554	G	C	0.714191	1.42838	0.285809	0.000157929	6.44738e-05	0.999936	6.4478e-05
Monocyte cell count	-0.019484	0.002995	8.00018e-11	521588	rs62057793	A	G	0.111608	0.223216	0.888392	0.000379626	7.52811e-05	0.999925	7.52868e-05
Monocyte cell count	-0.024203	0.001932	5.67937e-36	521587	rs2302774	T	G	0.382509	0.765018	0.617491	0.000585785	0.00027672	0.999723	0.000276797
Monocyte cell count	0.020073	0.002064	2.45019e-22	521589	rs62054807	T	C	0.294764	0.589528	0.705236	0.000402925	0.000167519	0.999832	0.000167547
Monocyte cell count	-0.014142	0.002545	2.83002e-08	477037	rs11655888	T	C	0.180123	0.360246	0.819877	0.000199996	5.90703e-05	0.999941	5.90738e-05
Monocyte cell count	-0.017387	0.001989	2.45019e-18	478051	rs12941356	G	A	0.588457	1.17691	0.411543	0.000302308	0.000146423	0.999854	0.000146444
Monocyte cell count	-0.030635	0.001881	1.35988e-59	521584	rs2729450	C	T	0.524171	1.04834	0.475829	0.000938503	0.000468155	0.999532	0.000468374
Monocyte cell count	0.015743	0.002369	3.12033e-11	520194	rs1594541	C	T	0.195904	0.391808	0.804096	0.000247842	7.80829e-05	0.999922	7.8089e-05
Monocyte cell count	-0.100554	0.00424	2.99226e-124	519714	rs34097845	T	C	0.05601	0.11202	0.94399	0.0101111	0.00106921	0.998931	0.00107035
Monocyte cell count	0.038394	0.001876	5.37032e-93	521592	rs2665405	A	G	0.548346	1.09669	0.451654	0.0014741	0.000730159	0.99927	0.000730692
Monocyte cell count	0.017631	0.002367	9.89008e-14	518761	rs9898876	T	G	0.197491	0.394982	0.802509	0.000310852	9.85329e-05	0.999901	9.85426e-05
Monocyte cell count	-0.023586	0.003497	1.58016e-11	521548	rs71368117	C	T	0.086908	0.173816	0.913092	0.000556299	8.82903e-05	0.999912	8.82981e-05
Monocyte cell count	0.014068	0.001948	5.38022e-13	475322	rs745570	G	A	0.513574	1.02715	0.486426	0.000197909	9.88814e-05	0.999901	9.88912e-05
Monocyte cell count	-0.026556	0.002328	4.21017e-30	521564	rs9915112	G	A	0.203142	0.406284	0.796858	0.000705221	0.000228316	0.999772	0.000228368
Monocyte cell count	0.020982	0.002226	4.54046e-21	521583	rs1869365	C	T	0.231166	0.462332	0.768834	0.000440244	0.000156488	0.999844	0.000156512
Monocyte cell count	-0.019081	0.002765	5.39014e-12	521594	rs8077619	A	T	0.132816	0.265632	0.867184	0.000364085	8.38675e-05	0.999916	8.38746e-05
Monocyte cell count	-0.025359	0.001908	2.89001e-40	520508	rs16978176	C	T	0.465252	0.930504	0.534748	0.000643079	0.000319987	0.99968	0.000320089
Monocyte cell count	0.06335	0.002158	2.15774e-189	464168	rs9674881	T	C	0.486067	0.972134	0.513933	0.00401322	0.00200505	0.997995	0.00200908
Monocyte cell count	-0.096502	0.008517	1.00995e-29	477020	rs118083884	A	G	0.016672	0.033344	0.983328	0.00931264	0.000305344	0.999695	0.000305437
Monocyte cell count	-0.02553	0.001951	4.31023e-39	521591	rs1016680	C	A	0.63682	1.27364	0.36318	0.000651781	0.000301488	0.999699	0.000301579
Monocyte cell count	0.020887	0.002094	2.11982e-23	518098	rs370639456	A	C	0.678986	1.35797	0.321014	0.000436267	0.000190181	0.99981	0.000190217
Monocyte cell count	0.037684	0.002351	8.97016e-58	520512	rs2084312	T	C	0.800313	1.60063	0.199687	0.00142008	0.000453893	0.999546	0.000454099
Monocyte cell count	-0.010792	0.001972	4.51004e-08	519100	rs2846573	T	C	0.351779	0.703558	0.648221	0.000116467	5.31162e-05	0.999947	5.3119e-05
Monocyte cell count	0.016402	0.001942	3.16009e-17	520652	rs745822	G	T	0.375667	0.751334	0.624333	0.000269026	0.000126195	0.999874	0.000126211
Monocyte cell count	-0.014997	0.002226	1.67996e-11	520187	rs238136	G	A	0.250043	0.500086	0.749957	0.00022491	8.43509e-05	0.999916	8.4358e-05
Monocyte cell count	0.018187	0.003113	5.26999e-09	520649	rs2013605	T	G	0.102362	0.204724	0.897638	0.000330767	6.07844e-05	0.999939	6.07881e-05
Monocyte cell count	0.018719	0.002766	1.35988e-11	521591	rs11082397	G	T	0.128716	0.257432	0.871284	0.000350401	7.85937e-05	0.999921	7.85998e-05
Monocyte cell count	-0.019941	0.001891	5.65979e-26	521591	rs718515	A	G	0.552238	1.10448	0.447762	0.000397643	0.000196652	0.999803	0.00019669
Monocyte cell count	0.013323	0.002145	5.39002e-10	520506	rs9963693	C	T	0.260621	0.521242	0.739379	0.000177502	6.84086e-05	0.999932	6.84133e-05
Monocyte cell count	0.031206	0.003521	8.26038e-19	521593	rs3177609	C	T	0.077556	0.155112	0.922444	0.000973814	0.000139335	0.999861	0.000139355
Monocyte cell count	0.017782	0.002112	4.05042e-17	521581	rs12327253	G	A	0.293564	0.587128	0.706436	0.0003162	0.00013115	0.999869	0.000131167
Monocyte cell count	-0.109272	0.005762	3.89045e-80	519549	rs17758695	T	C	0.028765	0.05753	0.971235	0.0119404	0.00066717	0.999333	0.000667615
Monocyte cell count	-0.015786	0.001899	9.88098e-17	520192	rs10460159	C	T	0.428951	0.857902	0.571049	0.000249198	0.000122083	0.999878	0.000122098
Monocyte cell count	-0.023714	0.001934	1.63005e-34	521591	rs2007483	A	T	0.382309	0.764618	0.617691	0.000562354	0.000265598	0.999734	0.000265669
Monocyte cell count	-0.018533	0.00335	3.23996e-08	521594	rs72970406	G	A	0.087376	0.174752	0.912624	0.000343472	5.47779e-05	0.999945	5.47809e-05
Monocyte cell count	-0.028982	0.003072	4.19952e-21	520193	rs954954	C	A	0.105169	0.210338	0.894831	0.000839956	0.000158094	0.999842	0.000158119
Monocyte cell count	0.018742	0.002204	1.94984e-17	469584	rs10403909	G	A	0.724302	1.4486	0.275698	0.000351263	0.000140286	0.99986	0.000140306
Monocyte cell count	-0.064354	0.005795	1.27997e-28	478114	rs79407714	A	G	0.030003	0.060006	0.969997	0.00414144	0.000241055	0.999759	0.000241113
Monocyte cell count	-0.020765	0.003177	6.4998e-11	475639	rs4577206	T	C	0.88902	1.77804	0.11098	0.000431185	8.50844e-05	0.999915	8.50917e-05
Monocyte cell count	-0.016008	0.002202	3.76964e-13	478115	rs12461422	T	C	0.283017	0.566034	0.716983	0.000256256	0.000103998	0.999896	0.000104009
Monocyte cell count	-0.031801	0.003703	9.36052e-18	520135	rs149287489	G	A	0.078545	0.15709	0.921455	0.0010113	0.000146388	0.999854	0.000146409
Monocyte cell count	0.024864	0.002345	3.04018e-26	467281	rs76427287	C	T	0.254121	0.508242	0.745879	0.000618218	0.000234359	0.999766	0.000234414
Monocyte cell count	0.011503	0.002104	4.70002e-08	476901	rs79939614	T	C	0.645986	1.29197	0.354014	0.000132319	6.05196e-05	0.999939	6.05232e-05
Monocyte cell count	0.031397	0.002021	2.25996e-54	478115	rs11086102	C	G	0.632941	1.26588	0.367059	0.000985772	0.000458042	0.999542	0.000458252
Monocyte cell count	-0.044337	0.00195	2.11836e-114	521577	rs56344893	A	C	0.372987	0.745974	0.627013	0.00196577	0.00091946	0.999081	0.000920306
Monocyte cell count	-0.066784	0.002145	1e-200	520150	rs143273199	C	T	0.259095	0.51819	0.740905	0.0044601	0.00171237	0.998288	0.0017153
Monocyte cell count	-0.024778	0.002838	2.71019e-18	521589	rs72987040	A	C	0.124193	0.248386	0.875807	0.000613949	0.000133557	0.999866	0.000133575
Monocyte cell count	0.013022	0.002383	4.74002e-08	521589	rs10409752	G	T	0.794453	1.58891	0.205547	0.000169572	5.53815e-05	0.999945	5.53846e-05
Monocyte cell count	-0.017222	0.002004	8.8308e-18	521593	rs7249692	C	T	0.670676	1.34135	0.329324	0.000296597	0.000131019	0.999869	0.000131036
Monocyte cell count	0.018408	0.00249	1.49005e-13	476099	rs10420703	C	T	0.808132	1.61626	0.191868	0.000338854	0.000105082	0.999895	0.000105093
Monocyte cell count	0.028706	0.003145	7.50931e-20	521593	rs74259566	G	C	0.100542	0.201084	0.899458	0.000824034	0.00014904	0.999851	0.000149063
Monocyte cell count	0.043013	0.002764	1.42004e-54	521593	rs413141	G	A	0.862523	1.72505	0.137477	0.00185012	0.000438763	0.999561	0.000438956
Monocyte cell count	-0.028174	0.002628	8.93923e-27	519115	rs571497	A	G	0.154612	0.309224	0.845388	0.000793774	0.000207504	0.999792	0.000207547
Monocyte cell count	-0.027849	0.001998	3.97009e-44	478116	rs3859570	C	T	0.424757	0.849514	0.575243	0.000775567	0.000379002	0.999621	0.000379145
Monocyte cell count	-0.057574	0.003245	2.18022e-70	516125	rs62143205	A	G	0.104321	0.208642	0.895679	0.00331477	0.000619451	0.999381	0.000619835
Monocyte cell count	-0.011197	0.001883	2.80001e-09	521592	rs2327028	T	C	0.474846	0.949692	0.525154	0.000125373	6.25278e-05	0.999937	6.25317e-05
Monocyte cell count	-0.028986	0.001876	8.71967e-54	520194	rs6055955	T	C	0.508474	1.01695	0.491526	0.000840188	0.000419973	0.99958	0.00042015
Monocyte cell count	-0.019355	0.002341	1.45011e-16	521589	rs6120950	T	C	0.202811	0.405622	0.797189	0.000374616	0.000121135	0.999879	0.00012115
Monocyte cell count	-0.030991	0.00203	1.44012e-52	521591	rs12480462	T	C	0.31601	0.63202	0.68399	0.000960442	0.000415195	0.999585	0.000415367
Monocyte cell count	-0.01353	0.002174	4.98999e-10	521592	rs932641	A	G	0.251475	0.50295	0.748525	0.000183061	6.89171e-05	0.999931	6.89218e-05
Monocyte cell count	-0.072454	0.002408	8.09096e-199	520194	rs17196752	T	C	0.189945	0.37989	0.810055	0.00524958	0.00161546	0.998385	0.00161808
Monocyte cell count	-0.047438	0.002378	1.83021e-88	521592	rs6512627	A	G	0.19363	0.38726	0.80637	0.00225036	0.000702732	0.999297	0.000703226
Monocyte cell count	0.012275	0.002186	2e-08	520193	rs6044081	G	A	0.758074	1.51615	0.241926	0.000150676	5.52672e-05	0.999945	5.52702e-05
Monocyte cell count	0.054282	0.002188	8.57038e-136	520647	rs12480732	T	C	0.257776	0.515552	0.742224	0.00294654	0.00112751	0.998872	0.00112878
Monocyte cell count	-0.012645	0.001982	1.84001e-10	520651	rs628965	G	A	0.630893	1.26179	0.369107	0.000159896	7.4469e-05	0.999926	7.44746e-05
Monocyte cell count	-0.015251	0.002338	7.1499e-11	521591	rs2295481	T	C	0.207397	0.414794	0.792603	0.000232593	7.64689e-05	0.999924	7.64747e-05
Monocyte cell count	0.022368	0.002266	6.02976e-23	521590	rs34600126	T	G	0.217724	0.435448	0.782276	0.000500327	0.000170432	0.99983	0.000170461
Monocyte cell count	0.016505	0.001902	4.24033e-18	520190	rs4813619	T	G	0.510832	1.02166	0.489168	0.000272415	0.000136144	0.999864	0.000136162
Monocyte cell count	0.031012	0.002648	1.22011e-31	520187	rs4142441	G	A	0.151573	0.303146	0.848427	0.000961744	0.000247358	0.999753	0.000247419
Monocyte cell count	0.012663	0.002027	4.34e-10	520653	rs4810832	A	G	0.325034	0.650068	0.674966	0.000160352	7.03581e-05	0.99993	7.0363e-05
Monocyte cell count	0.021032	0.002083	6.10942e-24	520187	rs932905	A	G	0.28178	0.56356	0.71822	0.000442345	0.000179044	0.999821	0.000179076
Monocyte cell count	0.014581	0.00235	5.68002e-10	521588	rs35068491	C	T	0.20924	0.41848	0.79076	0.000212606	7.03548e-05	0.99993	7.03598e-05
Monocyte cell count	0.026935	0.002965	1.10994e-19	520515	rs2834670	G	A	0.176408	0.352816	0.823592	0.000725494	0.000210812	0.999789	0.000210856
Monocyte cell count	-0.022337	0.003693	1.51001e-09	520653	rs57221391	G	T	0.07144	0.14288	0.92856	0.000498942	6.61959e-05	0.999934	6.62003e-05
Monocyte cell count	-0.029591	0.002601	5.79963e-30	521593	rs1997577	T	A	0.154954	0.309908	0.845046	0.000875627	0.000229315	0.999771	0.000229368
Monocyte cell count	-0.026093	0.003673	1.26999e-12	521591	rs73203055	G	C	0.072008	0.144016	0.927992	0.000680845	9.0992e-05	0.999909	9.10002e-05
Monocyte cell count	-0.011367	0.001982	1.01e-08	521592	rs2836220	C	A	0.338458	0.676916	0.661542	0.000129209	5.78607e-05	0.999942	5.78641e-05
Monocyte cell count	-0.015295	0.001907	1.10994e-15	521593	rs139271	C	T	0.44222	0.88444	0.55778	0.000233937	0.000115407	0.999885	0.00011542
Monocyte cell count	-0.096493	0.005685	1.49005e-64	520655	rs41409548	A	G	0.033848	0.067696	0.966152	0.0093109	0.000608976	0.999391	0.000609347
Monocyte cell count	0.011444	0.001949	4.47003e-09	478113	rs181407	G	C	0.511885	1.02377	0.488115	0.000130965	6.54456e-05	0.999935	6.54499e-05
Monocyte cell count	0.018082	0.001948	1.71989e-20	521586	rs739241	A	G	0.606788	1.21358	0.393212	0.000326959	0.000156022	0.999844	0.000156047
Monocyte cell count	-0.021263	0.001942	7.41993e-28	521572	rs9625746	C	G	0.412737	0.825474	0.587263	0.000452115	0.000219172	0.999781	0.00021922
Monocyte cell count	-0.011997	0.001999	2.01002e-09	478109	rs146681239	C	T	0.399438	0.798876	0.600562	0.000143928	6.9053e-05	0.999931	6.90578e-05
Monocyte cell count	0.032537	0.002139	3.3597e-52	520190	rs1468488	C	T	0.272855	0.54571	0.727145	0.00105866	0.000420086	0.99958	0.000420262
Monocyte cell count	-0.033131	0.002083	6.3797e-57	521575	rs34505104	G	A	0.305345	0.61069	0.694655	0.00109766	0.000465649	0.999534	0.000465866
Monocyte cell count	-0.026777	0.004828	2.98999e-08	521592	rs146474125	A	G	0.040528	0.081056	0.959472	0.000717008	5.57624e-05	0.999944	5.57655e-05
Monocyte cell count	0.031081	0.001997	1.46016e-54	476098	rs47341	T	C	0.396	0.792	0.604	0.000966029	0.000462117	0.999538	0.000462331
Lymphocyte cell count	0.028818	0.004877	3.52996e-09	521924	rs114323011	G	A	0.040066	0.080132	0.959934	0.000830477	6.38815e-05	0.999936	6.38856e-05	0.103184	113.995	563435	510	1104.77
Lymphocyte cell count	0.013418	0.002229	1.78e-09	524922	rs12567173	C	T	0.235351	0.470702	0.764649	0.000180043	6.48013e-05	0.999935	6.48055e-05
Lymphocyte cell count	0.012709	0.002208	8.85992e-09	524920	rs1320562	C	G	0.758464	1.51693	0.241536	0.000161519	5.91793e-05	0.999941	5.91828e-05
Lymphocyte cell count	0.016276	0.002646	7.95994e-10	524915	rs12059564	T	C	0.150315	0.30063	0.849685	0.000264908	6.76684e-05	0.999932	6.76729e-05
Lymphocyte cell count	-0.016487	0.002129	1.00995e-14	524919	rs12038019	C	G	0.268002	0.536004	0.731998	0.000271821	0.00010665	0.999893	0.000106661
Lymphocyte cell count	-0.054095	0.004268	8.94953e-37	523521	rs10494783	A	G	0.051764	0.103528	0.948236	0.00292627	0.000287269	0.999713	0.000287351
Lymphocyte cell count	-0.019043	0.002139	5.7306e-19	523522	rs4619033	G	A	0.267859	0.535718	0.732141	0.000362636	0.000142233	0.999858	0.000142254
Lymphocyte cell count	0.016574	0.00192	6.31975e-18	524921	rs12745411	T	G	0.60014	1.20028	0.39986	0.000274697	0.000131839	0.999868	0.000131857
Lymphocyte cell count	0.012992	0.001899	8.1508e-12	520691	rs2294630	G	A	0.493105	0.98621	0.506895	0.000168792	8.438e-05	0.999916	8.43871e-05
Lymphocyte cell count	-0.017559	0.002016	3.25012e-18	522430	rs2282718	A	G	0.372092	0.744184	0.627908	0.000308318	0.000144071	0.999856	0.000144092
Lymphocyte cell count	0.034026	0.001914	1.29987e-70	523979	rs12088882	T	C	0.408499	0.816998	0.591501	0.00115777	0.000559498	0.999441	0.000559811
Lymphocyte cell count	-0.020825	0.001927	3.36977e-27	524906	rs10875371	T	C	0.417813	0.835626	0.582187	0.000433681	0.000210982	0.999789	0.000211026
Lymphocyte cell count	0.020046	0.003045	4.77969e-11	523521	rs1493694	T	C	0.10785	0.2157	0.89215	0.000401842	7.73292e-05	0.999923	7.73352e-05
Lymphocyte cell count	-0.025613	0.001882	3.87972e-42	524922	rs11800059	T	C	0.509954	1.01991	0.490046	0.000656026	0.000327883	0.999672	0.00032799
Lymphocyte cell count	0.026783	0.002177	9.70063e-35	524922	rs12045893	T	C	0.248069	0.496138	0.751931	0.000717329	0.000267608	0.999732	0.00026768
Lymphocyte cell count	0.041426	0.006895	1.93001e-09	523984	rs113116201	C	T	0.019939	0.039878	0.980061	0.00171611	6.70706e-05	0.999933	6.70751e-05
Lymphocyte cell count	0.012002	0.001924	4.54999e-10	524916	rs4925547	T	A	0.402366	0.804732	0.597634	0.000144048	6.92778e-05	0.999931	6.92826e-05
Lymphocyte cell count	-0.014315	0.002296	4.67003e-10	451140	rs72634819	T	C	0.263613	0.527226	0.736387	0.000204919	7.95583e-05	0.99992	7.95647e-05
Lymphocyte cell count	-0.036769	0.005678	9.77913e-11	524921	rs77954449	G	A	0.028289	0.056578	0.971711	0.00135196	7.43273e-05	0.999926	7.43328e-05
Lymphocyte cell count	0.016098	0.002151	7.57007e-14	523842	rs7529794	T	G	0.26241	0.52482	0.73759	0.000259146	0.000100316	0.9999	0.000100326
Lymphocyte cell count	-0.016113	0.002059	5.22035e-15	524462	rs2275902	C	G	0.297647	0.595294	0.702353	0.000259629	0.000108552	0.999891	0.000108564
Lymphocyte cell count	0.066726	0.011459	5.93007e-09	521981	rs144520705	A	C	0.007638	0.015276	0.992362	0.00445236	6.74947e-05	0.999933	6.74993e-05
Lymphocyte cell count	0.013152	0.001976	2.93968e-11	524913	rs71519213	G	C	0.564986	1.12997	0.435014	0.000172975	8.50265e-05	0.999915	8.50338e-05
Lymphocyte cell count	-0.037559	0.006572	1.12001e-08	524923	rs1894692	A	G	0.978082	1.95616	0.021918	0.00141068	6.04831e-05	0.99994	6.04868e-05
Lymphocyte cell count	-0.026344	0.003018	2.6903e-18	524822	rs12021809	A	G	0.109842	0.219684	0.890158	0.000694006	0.000135715	0.999864	0.000135734
Lymphocyte cell count	0.012115	0.002012	1.78999e-09	523916	rs113466616	A	G	0.333144	0.666288	0.666856	0.000146773	6.5214e-05	0.999935	6.52183e-05
Lymphocyte cell count	-0.019902	0.00196	3.37987e-24	524919	rs11247712	T	C	0.368908	0.737816	0.631092	0.00039609	0.000184431	0.999816	0.000184465
Lymphocyte cell count	-0.017362	0.001939	3.67029e-19	524461	rs6700896	T	C	0.378957	0.757914	0.621043	0.000301439	0.000141887	0.999858	0.000141907
Lymphocyte cell count	-0.02173	0.00279	7.18952e-15	524922	rs60633358	C	T	0.131836	0.263672	0.868164	0.000472193	0.00010809	0.999892	0.000108102
Lymphocyte cell count	0.015624	0.001901	2.14981e-16	524916	rs12133917	A	C	0.435692	0.871384	0.564308	0.000244109	0.000120036	0.99988	0.00012005
Lymphocyte cell count	-0.018732	0.002269	1.58016e-16	523983	rs72740550	A	G	0.222059	0.444118	0.777941	0.000350888	0.000121231	0.999879	0.000121246
Lymphocyte cell count	0.038227	0.00382	1.50003e-23	524912	rs35993840	C	A	0.070154	0.140308	0.929846	0.0014613	0.000190649	0.999809	0.000190685
Lymphocyte cell count	-0.014327	0.002238	1.58001e-10	523519	rs533483	A	G	0.244075	0.48815	0.755925	0.000205263	7.5743e-05	0.999924	7.57487e-05
Lymphocyte cell count	-0.028903	0.00365	2.51015e-15	524921	rs74227709	A	G	0.071527	0.143054	0.928473	0.000835383	0.000110957	0.999889	0.000110969
Lymphocyte cell count	-0.019326	0.001959	6.30957e-23	522837	rs7527389	G	A	0.630568	1.26114	0.369432	0.000373494	0.000174012	0.999826	0.000174043
Lymphocyte cell count	-0.014993	0.002166	4.60999e-12	524920	rs9662343	C	G	0.737197	1.47439	0.262803	0.00022479	8.71006e-05	0.999913	8.71081e-05
Lymphocyte cell count	0.023251	0.002746	2.66993e-17	523977	rs61778219	T	C	0.140899	0.281798	0.859101	0.000540609	0.000130878	0.999869	0.000130895
Lymphocyte cell count	-0.012976	0.002031	1.73002e-10	523517	rs12142033	A	G	0.332829	0.665658	0.667171	0.000168377	7.47773e-05	0.999925	7.47829e-05
Lymphocyte cell count	0.012451	0.002215	1.94998e-08	523982	rs2294752	G	T	0.238115	0.47623	0.761885	0.000155027	5.6249e-05	0.999944	5.62521e-05
Lymphocyte cell count	-0.01934	0.001904	3.25987e-24	524920	rs4319365	A	G	0.544871	1.08974	0.455129	0.000374036	0.000185512	0.999814	0.000185546
Lymphocyte cell count	-0.016752	0.002089	1.10994e-15	524920	rs12127284	T	C	0.710139	1.42028	0.289861	0.00028063	0.00011553	0.999884	0.000115544
Lymphocyte cell count	-0.030903	0.002072	2.87012e-50	524922	rs2755253	T	C	0.70898	1.41796	0.29102	0.000954995	0.000394083	0.999606	0.000394239
Lymphocyte cell count	-0.053841	0.00313	2.96006e-66	524462	rs6679677	A	C	0.100262	0.200524	0.899738	0.00289885	0.000523008	0.999477	0.000523282
Lymphocyte cell count	-0.017001	0.002762	7.75997e-10	524922	rs716723	T	A	0.134335	0.26867	0.865665	0.000289034	6.7223e-05	0.999933	6.72275e-05
Lymphocyte cell count	0.02706	0.001901	6.35038e-46	524921	rs494091	C	T	0.425556	0.851112	0.574444	0.000732244	0.000358006	0.999642	0.000358134
Lymphocyte cell count	0.017602	0.001997	1.27997e-18	524891	rs2489279	G	C	0.333667	0.667334	0.666333	0.00030983	0.000137771	0.999862	0.00013779
Lymphocyte cell count	0.016235	0.001951	9.25977e-17	524922	rs7548606	G	A	0.625851	1.2517	0.374149	0.000263575	0.000123438	0.999877	0.000123454
Lymphocyte cell count	-0.024767	0.003138	3.12033e-15	524922	rs4660128	C	T	0.896961	1.79392	0.103039	0.000613404	0.000113384	0.999887	0.000113397
Lymphocyte cell count	0.020437	0.002383	1.03992e-17	523841	rs7572278	A	T	0.206818	0.413636	0.793182	0.000417671	0.000137033	0.999863	0.000137052
Lymphocyte cell count	0.012278	0.001962	4.02995e-10	523982	rs35002856	C	G	0.372999	0.745998	0.627001	0.000150749	7.05117e-05	0.999929	7.05167e-05
Lymphocyte cell count	-0.067528	0.003634	4.90004e-77	523045	rs113542380	A	G	0.074926	0.149852	0.925074	0.00456003	0.000632131	0.999368	0.00063253
Lymphocyte cell count	-0.014819	0.002005	1.51985e-13	523524	rs2542573	C	T	0.330988	0.661976	0.669012	0.000219603	9.72555e-05	0.999903	9.72649e-05
Lymphocyte cell count	0.012654	0.001992	2.17e-10	523791	rs6546881	T	C	0.657162	1.31432	0.342838	0.000160124	7.21518e-05	0.999928	7.2157e-05
Lymphocyte cell count	0.011477	0.002095	4.41001e-08	522893	rs4907236	T	C	0.283222	0.566444	0.716778	0.000131722	5.34809e-05	0.999947	5.34837e-05
Lymphocyte cell count	-0.017162	0.002597	4.05042e-11	523982	rs1976055	A	C	0.156208	0.312416	0.843792	0.000294534	7.76434e-05	0.999922	7.76494e-05
Lymphocyte cell count	0.01644	0.002956	2.74e-08	523982	rs11688303	T	C	0.119835	0.23967	0.880165	0.000270274	5.7014e-05	0.999943	5.70172e-05
Lymphocyte cell count	-0.021301	0.002079	1.29003e-24	522902	rs10179705	A	G	0.294374	0.588748	0.705626	0.000453733	0.000188497	0.999812	0.000188532
Lymphocyte cell count	-0.0146	0.002118	5.64937e-12	523983	rs10932018	A	G	0.729687	1.45937	0.270313	0.00021316	8.4089e-05	0.999916	8.40961e-05
Lymphocyte cell count	0.021567	0.003043	1.42004e-12	522575	rs4972950	A	C	0.107585	0.21517	0.892415	0.000465135	8.93158e-05	0.999911	8.93237e-05
Lymphocyte cell count	-0.02397	0.001925	1.44012e-35	523520	rs1260326	C	T	0.602112	1.20422	0.397888	0.000574561	0.000275299	0.999725	0.000275375
Lymphocyte cell count	0.013177	0.002022	7.38074e-11	480043	rs10865331	G	A	0.625008	1.25002	0.374992	0.000173633	8.13899e-05	0.999919	8.13966e-05
Lymphocyte cell count	0.026573	0.002252	4.19952e-32	523978	rs6755786	T	C	0.773393	1.54679	0.226607	0.000706124	0.000247505	0.999752	0.000247567
Lymphocyte cell count	0.020898	0.0019	4.14e-28	523977	rs4849169	C	A	0.482168	0.964336	0.517832	0.000436726	0.000218085	0.999782	0.000218133
Lymphocyte cell count	-0.04895	0.002823	2.78997e-67	523983	rs73961715	C	T	0.127705	0.25541	0.872295	0.0023961	0.000533835	0.999466	0.00053412
Lymphocyte cell count	0.013981	0.001942	6.3797e-13	523981	rs10174056	A	T	0.384429	0.768858	0.615571	0.000195468	9.25126e-05	0.999907	9.25211e-05
Lymphocyte cell count	0.031438	0.002125	1.69005e-49	523983	rs6743068	G	A	0.729732	1.45946	0.270268	0.000988348	0.00038985	0.99961	0.000390002
Lymphocyte cell count	-0.026133	0.0026	9.83105e-24	524919	rs6721663	A	G	0.158697	0.317394	0.841303	0.000682934	0.00018236	0.999818	0.000182393
Lymphocyte cell count	0.014557	0.001889	1.3499e-14	523981	rs17366643	C	T	0.537795	1.07559	0.462205	0.000211906	0.000105348	0.999895	0.000105359
Lymphocyte cell count	0.061557	0.002764	8.70964e-110	521154	rs55982282	A	G	0.135291	0.270582	0.864709	0.00378926	0.000886592	0.999113	0.000887379
Lymphocyte cell count	0.042486	0.005522	1.49005e-14	523213	rs4407213	C	G	0.031639	0.063278	0.968361	0.00180506	0.000110607	0.999889	0.000110619
Lymphocyte cell count	-0.014199	0.0025	1.38998e-08	524921	rs10191329	A	C	0.175233	0.350466	0.824767	0.000201612	5.82764e-05	0.999942	5.82798e-05
Lymphocyte cell count	-0.01062	0.001917	3.09999e-08	523518	rs10206961	T	C	0.418223	0.836446	0.581777	0.000112784	5.48837e-05	0.999945	5.48867e-05
Lymphocyte cell count	0.030214	0.003343	1.66994e-19	480503	rs71420836	T	C	0.097097	0.194194	0.902903	0.000912886	0.000160064	0.99984	0.00016009
Lymphocyte cell count	-0.048791	0.00702	3.78966e-12	523981	rs148601577	G	A	0.019608	0.039216	0.980392	0.00238056	9.15256e-05	0.999908	9.1534e-05
Lymphocyte cell count	-0.018195	0.001956	1.49005e-20	523980	rs34030812	C	T	0.367406	0.734812	0.632594	0.000331058	0.000153888	0.999846	0.000153912
Lymphocyte cell count	-0.039239	0.002357	3.53997e-62	523521	rs6742799	C	A	0.199766	0.399532	0.800234	0.0015397	0.000492271	0.999508	0.000492514
Lymphocyte cell count	-0.04727	0.002015	1.30017e-121	522903	rs11684463	T	A	0.327486	0.654972	0.672514	0.00223445	0.000984227	0.999016	0.000985197
Lymphocyte cell count	0.010958	0.001903	8.67002e-09	523982	rs2305591	T	A	0.557343	1.11469	0.442657	0.000120078	5.92492e-05	0.999941	5.92527e-05
Lymphocyte cell count	0.026968	0.0024	2.86022e-29	523980	rs11676298	G	C	0.19074	0.38148	0.80926	0.000727273	0.000224521	0.999775	0.000224572
Lymphocyte cell count	-0.025247	0.003159	1.39991e-15	523983	rs2276566	C	G	0.100134	0.200268	0.899866	0.000637411	0.000114871	0.999885	0.000114884
Lymphocyte cell count	-0.014843	0.002405	6.98007e-10	524921	rs11688289	C	T	0.18925	0.3785	0.81075	0.000220315	6.76077e-05	0.999932	6.76123e-05
Lymphocyte cell count	0.013124	0.001916	7.76068e-12	524918	rs2968811	T	A	0.420607	0.841214	0.579393	0.000172239	8.39484e-05	0.999916	8.39554e-05
Lymphocyte cell count	-0.013625	0.001975	5.45004e-12	481436	rs1177268	G	A	0.566052	1.1321	0.433948	0.000185641	9.12005e-05	0.999909	9.12088e-05
Lymphocyte cell count	0.030959	0.002089	1.18987e-49	523981	rs1533298	T	C	0.715263	1.43053	0.284737	0.00095846	0.000390403	0.99961	0.000390556
Lymphocyte cell count	-0.025584	0.004479	1.13999e-08	523984	rs78394891	A	T	0.046663	0.093326	0.953337	0.000654541	5.82353e-05	0.999942	5.82386e-05
Lymphocyte cell count	-0.012472	0.001963	2.17e-10	523981	rs12692735	T	G	0.361134	0.722268	0.638866	0.000155551	7.17762e-05	0.999928	7.17813e-05
Lymphocyte cell count	-0.011348	0.001933	4.45995e-09	522443	rs529002	G	T	0.550891	1.10178	0.449109	0.000128777	6.37215e-05	0.999936	6.37256e-05
Lymphocyte cell count	-0.013906	0.002231	4.68997e-10	522356	rs11897252	T	C	0.233523	0.467046	0.766477	0.000193377	6.9225e-05	0.999931	6.92298e-05
Lymphocyte cell count	0.017849	0.001949	5.49035e-20	523979	rs1448318	A	G	0.614888	1.22978	0.385112	0.000318587	0.000150883	0.999849	0.000150906
Lymphocyte cell count	-0.071743	0.003963	3.46976e-73	516197	rs4497886	A	G	0.075265	0.15053	0.924735	0.00514706	0.000716472	0.999284	0.000716986
Lymphocyte cell count	-0.024345	0.004149	4.53002e-09	523978	rs62160910	C	G	0.05783	0.11566	0.94217	0.000592679	6.45851e-05	0.999935	6.45892e-05
Lymphocyte cell count	0.034202	0.001899	1.81009e-72	523984	rs62180255	A	T	0.441013	0.882026	0.558987	0.00116978	0.000576748	0.999423	0.000577081
Lymphocyte cell count	0.047272	0.00483	1.35988e-22	516732	rs78058190	A	G	0.051732	0.103464	0.948268	0.00223464	0.000219244	0.999781	0.000219292
Lymphocyte cell count	-0.02122	0.003547	2.27002e-09	523984	rs7596846	T	G	0.920631	1.84126	0.079369	0.000450288	6.58048e-05	0.999934	6.58091e-05
Lymphocyte cell count	-0.023423	0.002291	1.65006e-24	523976	rs6755895	C	T	0.230958	0.461916	0.769042	0.000548637	0.000194894	0.999805	0.000194932
Lymphocyte cell count	-0.034408	0.001932	7.21938e-71	524914	rs1822534	G	A	0.393993	0.787986	0.606007	0.00118391	0.000565347	0.999435	0.000565667
Lymphocyte cell count	0.019277	0.001744	2.35993e-28	524922	rs12330493	G	T	0.36489	0.72978	0.63511	0.000371603	0.000172234	0.999828	0.000172264
Lymphocyte cell count	0.015967	0.00189	3.16009e-17	524921	rs55938093	T	G	0.530458	1.06092	0.469542	0.000254945	0.000127	0.999873	0.000127016
Lymphocyte cell count	-0.048897	0.007981	9.25998e-10	524523	rs140763487	T	C	0.01433	0.02866	0.98567	0.00239092	6.75417e-05	0.999932	6.75463e-05
Lymphocyte cell count	0.023706	0.002268	1.57e-25	524921	rs9864216	A	G	0.776354	1.55271	0.223646	0.000561974	0.00019515	0.999805	0.000195188
Lymphocyte cell count	-0.011822	0.001948	1.31999e-09	524918	rs10212190	T	A	0.379385	0.75877	0.620615	0.00013976	6.58134e-05	0.999934	6.58177e-05
Lymphocyte cell count	-0.0107	0.001916	2.42003e-08	524919	rs2322830	C	T	0.580473	1.16095	0.419527	0.00011449	5.57621e-05	0.999944	5.57653e-05
Lymphocyte cell count	-0.010815	0.001965	3.79997e-08	488552	rs34423734	A	C	0.266467	0.532934	0.733533	0.000116964	4.57242e-05	0.999954	4.57263e-05
Lymphocyte cell count	0.048075	0.002086	1.6293e-117	524908	rs34850939	A	G	0.346116	0.692232	0.653884	0.00231121	0.00104614	0.998954	0.00104724
Lymphocyte cell count	0.019885	0.001931	7.68069e-25	523833	rs6445826	C	T	0.498133	0.996266	0.501867	0.000395413	0.000197704	0.999802	0.000197743
Lymphocyte cell count	0.108539	0.006203	1.67996e-68	523066	rs35592432	C	G	0.027317	0.054634	0.972683	0.0117807	0.000626046	0.999374	0.000626438
Lymphocyte cell count	0.031592	0.005074	4.94003e-10	524922	rs77101566	A	G	0.036931	0.073862	0.963069	0.000998054	7.09958e-05	0.999929	7.10008e-05
Lymphocyte cell count	0.015201	0.00199	2.32006e-14	523524	rs2100139	C	T	0.65839	1.31678	0.34161	0.00023107	0.000103941	0.999896	0.000103952
Lymphocyte cell count	0.022014	0.002037	3.4898e-27	524919	rs9835571	G	T	0.689834	1.37967	0.310166	0.000484616	0.00020738	0.999793	0.000207423
Lymphocyte cell count	-0.033169	0.004662	1.17004e-12	524921	rs77265382	T	C	0.045014	0.090028	0.954986	0.00110018	9.45887e-05	0.999905	9.45977e-05
Lymphocyte cell count	-0.010734	0.00194	3.21004e-08	523981	rs4685105	G	A	0.414708	0.829416	0.585292	0.000115219	5.5933e-05	0.999944	5.59361e-05
Lymphocyte cell count	0.026978	0.002223	7.44046e-34	524920	rs11706384	T	G	0.235888	0.471776	0.764112	0.000727812	0.000262369	0.999738	0.000262438
Lymphocyte cell count	0.02818	0.005024	2.07998e-08	524922	rs77057307	A	G	0.040114	0.080228	0.959886	0.000794112	6.11544e-05	0.999939	6.11581e-05
Lymphocyte cell count	-0.01527	0.002298	3.12033e-11	523982	rs332507	C	T	0.222163	0.444326	0.777837	0.000233173	8.05876e-05	0.999919	8.05941e-05
Lymphocyte cell count	-0.02142	0.003625	3.55001e-09	524923	rs56850780	T	G	0.077731	0.155462	0.922269	0.000458816	6.57841e-05	0.999934	6.57884e-05
Lymphocyte cell count	0.019951	0.003209	5.22998e-10	522442	rs721377	T	C	0.102169	0.204338	0.897831	0.000398042	7.30253e-05	0.999927	7.30306e-05
Lymphocyte cell count	0.023776	0.001903	8.91046e-36	524918	rs1991431	A	G	0.440507	0.881014	0.559493	0.000565298	0.000278647	0.999721	0.000278725
Lymphocyte cell count	-0.012829	0.002149	2.45997e-09	523523	rs2270968	G	T	0.738399	1.4768	0.261601	0.000164583	6.35837e-05	0.999936	6.35878e-05
Lymphocyte cell count	0.022715	0.003046	9.1601e-14	523523	rs6808949	C	T	0.11098	0.22196	0.88902	0.000515971	0.000101815	0.999898	0.000101825
Lymphocyte cell count	0.028848	0.002226	2.22024e-38	524901	rs74280151	T	C	0.174782	0.349564	0.825218	0.000832207	0.000240064	0.99976	0.000240122
Lymphocyte cell count	-0.025903	0.002268	3.51965e-30	522837	rs62262391	T	C	0.224686	0.449372	0.775314	0.000670965	0.000233767	0.999766	0.000233822
Lymphocyte cell count	0.015222	0.002143	1.26009e-12	523974	rs11712335	C	T	0.269338	0.538676	0.730662	0.000231709	9.11985e-05	0.999909	9.12068e-05
Lymphocyte cell count	-0.013632	0.002139	1.91999e-10	523983	rs12636926	C	T	0.729623	1.45925	0.270377	0.000185831	7.33191e-05	0.999927	7.33245e-05
Lymphocyte cell count	0.013996	0.001909	2.39994e-13	524917	rs9864087	C	T	0.575539	1.15108	0.424461	0.000195888	9.57085e-05	0.999904	9.57176e-05
Lymphocyte cell count	-0.020783	0.002956	2.1301e-12	523843	rs76830965	A	C	0.116683	0.233366	0.883317	0.000431933	8.9037e-05	0.999911	8.9045e-05
Lymphocyte cell count	0.016877	0.002114	1.49005e-15	523518	rs2291900	A	G	0.29054	0.58108	0.70946	0.000284833	0.000117423	0.999883	0.000117437
Lymphocyte cell count	-0.015346	0.002395	1.54e-10	522443	rs1491664	A	G	0.200884	0.401768	0.799116	0.0002355	7.56094e-05	0.999924	7.56151e-05
Lymphocyte cell count	-0.013376	0.001918	3.1798e-12	523515	rs11505019	G	T	0.410932	0.821864	0.589068	0.000178917	8.66199e-05	0.999913	8.66274e-05
Lymphocyte cell count	-0.034539	0.001922	4.10015e-72	523520	rs2089979	G	A	0.414403	0.828806	0.585597	0.00119294	0.00057899	0.999421	0.000579326
Lymphocyte cell count	0.016369	0.002605	3.40001e-10	481439	rs12640189	T	C	0.175849	0.351698	0.824151	0.000267944	7.76642e-05	0.999922	7.76703e-05
Lymphocyte cell count	-0.024312	0.001766	4.42996e-43	523978	rs17005891	A	G	0.184405	0.36881	0.815595	0.000591073	0.000177795	0.999822	0.000177826
Lymphocyte cell count	0.011141	0.002015	3.27002e-08	524919	rs34499378	A	G	0.329853	0.659706	0.670147	0.000124122	5.48743e-05	0.999945	5.48773e-05
Lymphocyte cell count	0.013474	0.001981	1.07994e-11	524919	rs7672879	A	T	0.352792	0.705584	0.647208	0.000181549	8.29059e-05	0.999917	8.29128e-05
Lymphocyte cell count	-0.018812	0.002993	3.38003e-10	524920	rs62334097	G	A	0.112515	0.22503	0.887485	0.000353891	7.06759e-05	0.999929	7.06809e-05
Lymphocyte cell count	0.011121	0.002015	3.48001e-08	473830	rs3822030	T	G	0.570762	1.14152	0.429238	0.000123677	6.05998e-05	0.999939	6.06034e-05
Lymphocyte cell count	0.014203	0.00224	2.34002e-10	524917	rs6554158	A	G	0.231214	0.462428	0.768786	0.000201725	7.1715e-05	0.999928	7.17201e-05
Lymphocyte cell count	-0.023618	0.002428	2.41991e-22	523974	rs58408429	C	T	0.186094	0.372188	0.813906	0.00055781	0.000168975	0.999831	0.000169004
Lymphocyte cell count	0.021141	0.002045	5.0501e-25	523843	rs1431545	T	C	0.653307	1.30661	0.346693	0.000446942	0.000202462	0.999798	0.000202503
Lymphocyte cell count	0.02523	0.001961	7.87046e-38	524918	rs7661349	C	T	0.63683	1.27366	0.36317	0.000636553	0.000294441	0.999706	0.000294528
Lymphocyte cell count	-0.012466	0.002023	7.36004e-10	481440	rs7696969	G	T	0.619889	1.23978	0.380111	0.000155401	7.32333e-05	0.999927	7.32387e-05
Lymphocyte cell count	-0.023367	0.003486	2.09991e-11	524920	rs74408817	A	C	0.08075	0.1615	0.91925	0.000546017	8.1061e-05	0.999919	8.10676e-05
Lymphocyte cell count	0.015158	0.002212	7.50931e-12	523840	rs73142294	T	C	0.247603	0.495206	0.752397	0.000229765	8.56085e-05	0.999914	8.56158e-05
Lymphocyte cell count	-0.013672	0.002079	4.97966e-11	524916	rs2282680	T	C	0.289428	0.578856	0.710572	0.000186924	7.68852e-05	0.999923	7.68911e-05
Lymphocyte cell count	0.009635	0.001731	2.66999e-08	524921	rs17703261	T	A	0.188591	0.377182	0.811409	9.28332e-05	2.84115e-05	0.999972	2.84123e-05
Lymphocyte cell count	0.036884	0.001892	1.45011e-84	524922	rs5026470	G	A	0.517317	1.03463	0.482683	0.00136043	0.000679399	0.999321	0.000679861
Lymphocyte cell count	-0.019569	0.001926	3.19963e-24	524919	rs2298979	A	G	0.405953	0.811906	0.594047	0.000382946	0.000184699	0.999815	0.000184733
Lymphocyte cell count	0.019206	0.001951	7.83971e-23	524919	rs309375	A	C	0.574699	1.1494	0.425301	0.00036887	0.000180319	0.99982	0.000180351
Lymphocyte cell count	0.029335	0.002022	1.18987e-47	523521	rs1344603	C	T	0.67571	1.35142	0.32429	0.000860542	0.000377134	0.999623	0.000377277
Lymphocyte cell count	0.017943	0.002737	5.70033e-11	524921	rs4833031	C	T	0.139012	0.278024	0.860988	0.000321951	7.70672e-05	0.999923	7.70731e-05
Lymphocyte cell count	0.066249	0.002022	1e-200	523520	rs13133642	C	T	0.680761	1.36152	0.319239	0.00438893	0.00190765	0.998092	0.0019113
Lymphocyte cell count	-0.016333	0.001366	6.32995e-33	523843	rs10027415	T	C	0.529463	1.05893	0.470537	0.000266767	0.00013292	0.999867	0.000132938
Lymphocyte cell count	0.045686	0.002118	3.63915e-103	524917	rs13105987	A	G	0.274165	0.54833	0.725835	0.00208721	0.000830704	0.999169	0.000831394
Lymphocyte cell count	0.014209	0.001906	9.33039e-14	522443	rs4696314	C	T	0.515076	1.03015	0.484924	0.000201896	0.000100856	0.999899	0.000100866
Lymphocyte cell count	0.014977	0.002097	9.49948e-13	524922	rs419470	G	A	0.716626	1.43325	0.283374	0.000224311	9.11029e-05	0.999909	9.11112e-05
Lymphocyte cell count	0.018994	0.002326	3.33964e-16	523835	rs369540605	G	A	0.208159	0.416318	0.791841	0.000360772	0.000118931	0.999881	0.000118945
Lymphocyte cell count	-0.014333	0.002031	1.74985e-12	524920	rs28710104	G	A	0.683305	1.36661	0.316695	0.000205435	8.89119e-05	0.999911	8.89198e-05
Lymphocyte cell count	0.019773	0.002179	1.21004e-19	524923	rs251391	T	C	0.747429	1.49486	0.252571	0.000390972	0.000147614	0.999852	0.000147636
Lymphocyte cell count	0.011343	0.002075	4.74002e-08	523841	rs2161118	C	T	0.327972	0.655944	0.672028	0.000128664	5.67166e-05	0.999943	5.67198e-05
Lymphocyte cell count	0.011801	0.001899	5.30005e-10	523520	rs464609	A	G	0.544347	1.08869	0.455653	0.000139264	6.9084e-05	0.999931	6.90888e-05
Lymphocyte cell count	-0.034471	0.003887	7.78933e-19	524922	rs78270096	A	G	0.070435	0.14087	0.929565	0.00118825	0.000155599	0.999844	0.000155623
Lymphocyte cell count	-0.010384	0.001894	4.31003e-08	524918	rs3992621	C	T	0.535606	1.07121	0.464394	0.000107827	5.36403e-05	0.999946	5.36432e-05
Lymphocyte cell count	-0.022827	0.001907	5.5195e-33	523841	rs10076701	C	T	0.55724	1.11448	0.44276	0.000521072	0.000257121	0.999743	0.000257188
Lymphocyte cell count	0.08538	0.006437	4.14e-40	522125	rs79237520	T	C	0.022839	0.045678	0.977161	0.00728974	0.000325376	0.999675	0.000325482
Lymphocyte cell count	0.015352	0.001911	1e-15	524917	rs444613	G	A	0.42489	0.84978	0.57511	0.000235684	0.000115183	0.999885	0.000115196
Lymphocyte cell count	-0.029726	0.002177	2.14981e-42	523521	rs17055818	C	T	0.252258	0.504516	0.747742	0.000883635	0.000333349	0.999667	0.000333461
Lymphocyte cell count	-0.030462	0.003183	1.15001e-21	524920	rs55977949	A	G	0.097555	0.19511	0.902445	0.000927933	0.000163387	0.999837	0.000163414
Lymphocyte cell count	0.024419	0.002519	3.44033e-22	524910	rs4976642	A	T	0.831367	1.66273	0.168633	0.000596288	0.000167194	0.999833	0.000167222
Lymphocyte cell count	-0.013889	0.001996	3.57026e-12	524922	rs2910580	A	T	0.659076	1.31815	0.340924	0.000192904	8.66892e-05	0.999913	8.66967e-05
Lymphocyte cell count	-0.017302	0.001922	2.39001e-19	524921	rs251398	C	T	0.446922	0.893844	0.553078	0.000299359	0.000147993	0.999852	0.000148015
Lymphocyte cell count	-0.031522	0.002348	4.71954e-41	524918	rs73239280	A	G	0.203256	0.406512	0.796744	0.000993636	0.000321825	0.999678	0.000321929
Lymphocyte cell count	-0.012247	0.001914	1.61002e-10	523981	rs58265751	C	T	0.52078	1.04156	0.47922	0.000149989	7.4865e-05	0.999925	7.48706e-05
Lymphocyte cell count	-0.021106	0.002273	1.69005e-20	523984	rs360017	G	A	0.775253	1.55051	0.224747	0.000445463	0.000155231	0.999845	0.000155255
Lymphocyte cell count	0.054358	0.002147	2.39883e-141	524921	rs11567701	T	G	0.261577	0.523154	0.738423	0.00295479	0.00114146	0.998859	0.00114277
Lymphocyte cell count	-0.015416	0.002196	2.32006e-12	524921	rs678393	G	T	0.261711	0.523422	0.738289	0.000237653	9.18379e-05	0.999908	9.18463e-05
Lymphocyte cell count	0.010487	0.001905	3.79997e-08	524919	rs6874316	A	T	0.464599	0.929198	0.535401	0.000109977	5.47129e-05	0.999945	5.47159e-05
Lymphocyte cell count	0.011965	0.002045	5e-09	524920	rs304154	C	T	0.307959	0.615918	0.692041	0.000143161	6.10211e-05	0.999939	6.10248e-05
Lymphocyte cell count	0.014003	0.001946	6.48933e-13	523841	rs2548256	T	G	0.62009	1.24018	0.37991	0.000196084	9.23863e-05	0.999908	9.23948e-05
Lymphocyte cell count	0.019727	0.002999	4.93969e-11	523508	rs3797727	A	T	0.112161	0.224322	0.887839	0.000389155	7.75047e-05	0.999922	7.75107e-05
Lymphocyte cell count	-0.01661	0.002601	1.75001e-10	524923	rs11742873	T	C	0.837406	1.67481	0.162594	0.000275892	7.51294e-05	0.999925	7.5135e-05
Lymphocyte cell count	0.018355	0.003281	2.27002e-08	477215	rs4406174	T	C	0.101238	0.202476	0.898762	0.000336906	6.13094e-05	0.999939	6.13132e-05
Lymphocyte cell count	0.012404	0.002022	8.79002e-10	524919	rs246524	C	G	0.318481	0.636962	0.681519	0.000153859	6.67905e-05	0.999933	6.6795e-05
Lymphocyte cell count	-0.010997	0.00189	6.05006e-09	524920	rs247557	G	T	0.52424	1.04848	0.47576	0.000120934	6.03249e-05	0.99994	6.03285e-05
Lymphocyte cell count	-0.014216	0.001962	4.41977e-13	524919	rs11134475	G	A	0.635835	1.27167	0.364165	0.000202095	9.35896e-05	0.999906	9.35983e-05
Lymphocyte cell count	0.024519	0.001898	3.97009e-38	521152	rs1050979	G	A	0.525212	1.05042	0.474788	0.000601181	0.000299826	0.9997	0.000299916
Lymphocyte cell count	0.075987	0.001929	1e-200	523844	rs2853951	T	C	0.597093	1.19419	0.402907	0.00577402	0.00277815	0.997222	0.00278589
Lymphocyte cell count	-0.04912	0.003681	1.38007e-40	442543	rs71536554	C	T	0.154307	0.308614	0.845693	0.00241277	0.000629717	0.99937	0.000630113
Lymphocyte cell count	0.017001	0.002074	2.57988e-16	524918	rs6929523	G	A	0.707092	1.41418	0.292908	0.000289034	0.000119725	0.99988	0.00011974
Lymphocyte cell count	0.034829	0.002856	3.59998e-34	524922	rs74526869	A	G	0.125385	0.25077	0.874615	0.00121306	0.000266057	0.999734	0.000266128
Lymphocyte cell count	0.01184	0.001892	3.98997e-10	523516	rs12190136	A	G	0.526092	1.05218	0.473908	0.000140186	6.99019e-05	0.99993	6.99068e-05
Lymphocyte cell count	0.016613	0.002328	9.92887e-13	524921	rs2327531	G	A	0.20699	0.41398	0.79301	0.000275992	9.06054e-05	0.999909	9.06136e-05
Lymphocyte cell count	0.012563	0.002081	1.61002e-09	523507	rs4869745	T	C	0.28937	0.57874	0.71063	0.000157829	6.49103e-05	0.999935	6.49145e-05
Lymphocyte cell count	0.020604	0.002451	4.45041e-17	523514	rs17710008	A	G	0.18168	0.36336	0.81832	0.000424525	0.00012623	0.999874	0.000126246
Lymphocyte cell count	0.030433	0.003456	1.38007e-18	524919	rs75628831	A	G	0.085709	0.171418	0.914291	0.000926167	0.000145154	0.999855	0.000145176
Lymphocyte cell count	-0.028563	0.001961	5.38022e-48	523837	rs2442718	T	C	0.369727	0.739454	0.630273	0.000815845	0.000380231	0.99962	0.000380376
Lymphocyte cell count	0.037387	0.002688	6.06038e-44	480503	rs12526696	A	G	0.160592	0.321184	0.839408	0.00139779	0.00037685	0.999623	0.000376992
Lymphocyte cell count	0.026814	0.001896	2.22998e-45	524911	rs6926219	A	G	0.547273	1.09455	0.452727	0.000718991	0.000356282	0.999644	0.000356409
Lymphocyte cell count	-0.013808	0.001948	1.39991e-12	524921	rs9375486	T	C	0.379599	0.759198	0.620401	0.000190661	8.98026e-05	0.99991	8.98107e-05
Lymphocyte cell count	0.035058	0.004198	7.08925e-17	521155	rs72835315	C	T	0.060241	0.120482	0.939759	0.00122906	0.00013916	0.999861	0.000139179
Lymphocyte cell count	0.0234	0.002021	5.73984e-31	522902	rs9328393	A	C	0.668424	1.33685	0.331576	0.00054756	0.000242715	0.999757	0.000242774
Lymphocyte cell count	0.017946	0.002675	2.03002e-11	523982	rs62389639	G	A	0.165938	0.331876	0.834062	0.000322059	8.91476e-05	0.999911	8.91555e-05
Lymphocyte cell count	-0.04235	0.002028	9.75888e-97	522432	rs1611236	A	G	0.322933	0.645866	0.677067	0.00179352	0.000784298	0.999216	0.000784913
Lymphocyte cell count	-0.04939	0.003516	8.69961e-45	523065	rs7757316	G	A	0.078773	0.157546	0.921227	0.00243937	0.00035404	0.999646	0.000354165
Lymphocyte cell count	-0.010721	0.001911	2.07e-08	524922	rs2294421	C	T	0.431921	0.863842	0.568079	0.00011494	5.64045e-05	0.999944	5.64077e-05
Lymphocyte cell count	0.012354	0.001912	1.06999e-10	522436	rs4368798	G	A	0.426501	0.853002	0.573499	0.000152621	7.46617e-05	0.999925	7.46673e-05
Lymphocyte cell count	-0.050449	0.001903	8.66962e-155	523842	rs3134754	G	A	0.445616	0.891232	0.554384	0.0025451	0.0012575	0.998743	0.00125908
Lymphocyte cell count	-0.033322	0.002481	4.24033e-41	524918	rs72928038	A	G	0.176926	0.353852	0.823074	0.00111036	0.000323387	0.999677	0.000323492
Lymphocyte cell count	-0.014087	0.002146	5.37032e-11	481440	rs13199519	A	G	0.298486	0.596972	0.701514	0.000198444	8.3105e-05	0.999917	8.31119e-05
Lymphocyte cell count	0.014327	0.002574	2.65003e-08	481443	rs3012415	T	C	0.822853	1.64571	0.177147	0.000205263	5.98407e-05	0.99994	5.98443e-05
Lymphocyte cell count	-0.014956	0.001984	5.03965e-14	480499	rs2273215	A	G	0.458202	0.916404	0.541798	0.000223682	0.000111059	0.999889	0.000111072
Lymphocyte cell count	0.034284	0.003842	4.82948e-19	524919	rs607465	G	A	0.065545	0.13109	0.934455	0.00117539	0.000143983	0.999856	0.000144004
Lymphocyte cell count	-0.012859	0.001892	1.10994e-11	521007	rs6911448	C	G	0.510545	1.02109	0.489455	0.000165354	8.26402e-05	0.999917	8.2647e-05
Lymphocyte cell count	0.015021	0.001969	2.51015e-14	522089	rs707833	A	G	0.636292	1.27258	0.363708	0.00022563	0.000104433	0.999896	0.000104444
Lymphocyte cell count	0.0123	0.002075	3.18002e-09	524919	rs1291414	T	C	0.297616	0.595232	0.702384	0.00015129	6.32515e-05	0.999937	6.32555e-05
Lymphocyte cell count	-0.023977	0.001895	1.15001e-36	522445	rs1132352	C	A	0.538949	1.0779	0.461051	0.000574897	0.000285704	0.999714	0.000285786
Lymphocyte cell count	-0.010808	0.001969	4.15002e-08	523520	rs4714431	C	A	0.371057	0.742114	0.628943	0.000116813	5.45221e-05	0.999945	5.45251e-05
Lymphocyte cell count	0.019028	0.002069	3.83972e-20	524919	rs2294861	T	C	0.294117	0.588234	0.705883	0.000362065	0.000150338	0.99985	0.000150361
Lymphocyte cell count	-0.04014	0.00215	9.8107e-78	524458	rs7776054	G	A	0.260832	0.521664	0.739168	0.00161122	0.000621282	0.999379	0.000621668
Lymphocyte cell count	-0.046076	0.006484	1.23994e-12	523521	rs41267765	T	C	0.021741	0.043482	0.978259	0.002123	9.03052e-05	0.99991	9.03134e-05
Lymphocyte cell count	-0.031722	0.005464	6.59007e-09	524923	rs80006387	G	A	0.031539	0.063078	0.968461	0.00100629	6.14725e-05	0.999939	6.14763e-05
Lymphocyte cell count	0.02939	0.003092	2.14981e-21	523521	rs9920	C	T	0.104682	0.209364	0.895318	0.000863772	0.000161912	0.999838	0.000161938
Lymphocyte cell count	0.055993	0.006836	2.73023e-16	524462	rs62621812	A	G	0.020688	0.041376	0.979312	0.00313522	0.000127039	0.999873	0.000127055
Lymphocyte cell count	-0.012631	0.001955	1.07999e-10	524921	rs2727487	C	A	0.629239	1.25848	0.370761	0.000159542	7.44415e-05	0.999926	7.4447e-05
Lymphocyte cell count	-0.0177	0.001909	1.97015e-20	523981	rs62485905	T	C	0.551492	1.10298	0.448508	0.00031329	0.000154984	0.999845	0.000155008
Lymphocyte cell count	0.020861	0.003359	5.47003e-10	524914	rs73165514	A	G	0.086367	0.172734	0.913633	0.000435181	6.86784e-05	0.999931	6.86831e-05
Lymphocyte cell count	0.028115	0.002154	6.95024e-39	523659	rs2347784	G	C	0.268157	0.536314	0.731843	0.000790453	0.000310251	0.99969	0.000310347
Lymphocyte cell count	-0.01345	0.002312	6.12999e-09	523520	rs17138740	G	A	0.214538	0.429076	0.785462	0.000180902	6.09683e-05	0.999939	6.0972e-05
Lymphocyte cell count	-0.024414	0.002347	2.63027e-25	523916	rs9648346	G	C	0.203178	0.406356	0.796822	0.000596043	0.000192995	0.999807	0.000193032
Lymphocyte cell count	0.021153	0.002584	2.86022e-16	524920	rs10230506	A	T	0.1609	0.3218	0.8391	0.000447449	0.000120821	0.999879	0.000120836
Lymphocyte cell count	0.012114	0.001896	1.71002e-10	524918	rs7790229	A	G	0.492994	0.985988	0.507006	0.000146749	7.33601e-05	0.999927	7.33655e-05
Lymphocyte cell count	0.037325	0.003773	4.75007e-23	524914	rs7780328	G	A	0.06709	0.13418	0.93291	0.00139316	0.000174392	0.999826	0.000174423
Lymphocyte cell count	0.024676	0.00227	1.72982e-27	524922	rs35114152	G	A	0.225583	0.451166	0.774417	0.000608905	0.000212746	0.999787	0.000212791
Lymphocyte cell count	-0.013338	0.00193	4.9705e-12	524905	rs10480003	G	A	0.44679	0.89358	0.55321	0.000177902	8.79437e-05	0.999912	8.79515e-05
Lymphocyte cell count	-0.026515	0.002334	6.95024e-30	524919	rs35345753	G	C	0.207147	0.414294	0.792853	0.000703045	0.000230932	0.999769	0.000230986
Lymphocyte cell count	0.013147	0.002162	1.22e-09	524921	rs35121828	A	G	0.258961	0.517922	0.741039	0.000172844	6.63374e-05	0.999934	6.63418e-05
Lymphocyte cell count	0.044361	0.002643	3.55959e-63	524463	rs3735485	G	A	0.844816	1.68963	0.155184	0.0019679	0.000515991	0.999484	0.000516257
Lymphocyte cell count	-0.015883	0.002483	1.64999e-10	523513	rs10245472	A	G	0.176635	0.35327	0.823365	0.00025227	7.33777e-05	0.999927	7.33831e-05
Lymphocyte cell count	-0.019182	0.002008	1.3499e-21	523832	rs10237524	A	G	0.330226	0.660452	0.669774	0.000367949	0.000162764	0.999837	0.00016279
Lymphocyte cell count	-0.017869	0.002085	1.10002e-17	523522	rs4718976	C	T	0.694537	1.38907	0.305463	0.000319301	0.000135483	0.999865	0.000135501
Lymphocyte cell count	-0.016662	0.002841	4.62999e-09	524460	rs3812316	G	C	0.127464	0.254928	0.872536	0.000277622	6.17526e-05	0.999938	6.17564e-05
Lymphocyte cell count	-0.030705	0.004887	3.42003e-10	523066	rs75049211	T	C	0.039779	0.079558	0.960221	0.000942797	7.20233e-05	0.999928	7.20285e-05
Lymphocyte cell count	-0.022276	0.001916	3.3597e-31	523522	rs6955702	G	A	0.522122	1.04424	0.477878	0.00049622	0.000247624	0.999752	0.000247686
Lymphocyte cell count	0.014205	0.002044	3.78007e-12	524917	rs2908425	A	G	0.332187	0.664374	0.667813	0.000201782	8.95262e-05	0.99991	8.95342e-05
Lymphocyte cell count	0.013802	0.001953	1.63005e-12	523521	rs2710804	C	T	0.376124	0.752248	0.623876	0.000190495	8.94012e-05	0.999911	8.94092e-05
Lymphocyte cell count	0.018708	0.002471	3.91021e-14	524908	rs6966893	A	G	0.178557	0.357114	0.821443	0.000349989	0.000102669	0.999897	0.000102679
Lymphocyte cell count	0.047879	0.007054	1.18005e-11	524523	rs149984502	T	C	0.018609	0.037218	0.981391	0.0022924	8.37308e-05	0.999916	8.37378e-05
Lymphocyte cell count	0.01416	0.002205	1.40001e-10	480314	rs1637366	G	C	0.289361	0.578722	0.710639	0.000200506	8.24604e-05	0.999918	8.24672e-05
Lymphocyte cell count	0.032841	0.004804	8.41008e-12	524917	rs78976959	A	G	0.041092	0.082184	0.958908	0.00107853	8.49957e-05	0.999915	8.50029e-05
Lymphocyte cell count	-0.010761	0.001911	1.84001e-08	523522	rs11761199	G	A	0.45427	0.90854	0.54573	0.000115799	5.74152e-05	0.999943	5.74185e-05
Lymphocyte cell count	-0.022186	0.002331	1.85012e-21	524896	rs7802739	T	C	0.793015	1.58603	0.206985	0.000492219	0.000161588	0.999838	0.000161614
Lymphocyte cell count	-0.012848	0.001907	1.67996e-11	524920	rs6967605	G	C	0.426572	0.853144	0.573428	0.000165071	8.07555e-05	0.999919	8.07621e-05
Lymphocyte cell count	0.015461	0.001959	3.08035e-15	523984	rs7839516	C	T	0.369365	0.73873	0.630635	0.000239043	0.000111362	0.999889	0.000111375
Lymphocyte cell count	-0.044564	0.004906	1.11995e-19	524921	rs117934175	A	G	0.040534	0.081068	0.959466	0.00198595	0.000154471	0.999846	0.000154495
Lymphocyte cell count	-0.050249	0.002188	1.07895e-116	523840	rs1384804	A	C	0.748054	1.49611	0.251946	0.00252496	0.000951755	0.999048	0.000952662
Lymphocyte cell count	0.010777	0.001898	1.38998e-08	524918	rs2453628	A	G	0.52576	1.05152	0.47424	0.000116144	5.79177e-05	0.999942	5.79211e-05
Lymphocyte cell count	0.0146	0.001909	2.14981e-14	522903	rs1264593	T	G	0.494948	0.989896	0.505052	0.00021316	0.000106569	0.999893	0.00010658
Lymphocyte cell count	-0.01113	0.001936	9.21001e-09	524918	rs17180155	C	T	0.394048	0.788096	0.605952	0.000123877	5.91572e-05	0.999941	5.91607e-05
Lymphocyte cell count	0.012837	0.001975	8.35988e-11	524737	rs10107362	G	C	0.360574	0.721148	0.639426	0.000164789	7.59874e-05	0.999924	7.59932e-05
Lymphocyte cell count	0.013969	0.002332	2.15001e-09	524838	rs13276352	C	T	0.208845	0.41769	0.791155	0.000195133	6.44832e-05	0.999936	6.44873e-05
Lymphocyte cell count	-0.01534	0.002067	1.21004e-13	522903	rs2980888	C	T	0.697079	1.39416	0.302921	0.000235316	9.93784e-05	0.999901	9.93883e-05
Lymphocyte cell count	0.02071	0.003362	7.47997e-10	520682	rs10503147	T	C	0.088907	0.177814	0.911093	0.000428904	6.94846e-05	0.999931	6.94895e-05
Lymphocyte cell count	-0.01282	0.001906	1.79019e-11	523981	rs6586777	A	C	0.437803	0.875606	0.562197	0.000164352	8.09046e-05	0.999919	8.09112e-05
Lymphocyte cell count	0.01668	0.001987	4.94994e-17	524918	rs1533065	T	C	0.345231	0.690462	0.654769	0.000278222	0.000125782	0.999874	0.000125798
Lymphocyte cell count	-0.017087	0.00222	1.46016e-14	523965	rs113142693	C	T	0.247465	0.49493	0.752535	0.000291966	0.000108743	0.999891	0.000108755
Lymphocyte cell count	-0.051371	0.005006	1.13006e-24	523520	rs6474359	C	T	0.037682	0.075364	0.962318	0.00263898	0.00019139	0.999809	0.000191426
Lymphocyte cell count	0.026819	0.002264	2.47002e-32	524917	rs4737010	A	G	0.228863	0.457726	0.771137	0.000719259	0.000253876	0.999746	0.000253941
Lymphocyte cell count	-0.011147	0.00193	7.8701e-09	524920	rs12542907	G	C	0.39893	0.79786	0.60107	0.000124256	5.95892e-05	0.99994	5.95928e-05
Lymphocyte cell count	-0.013407	0.001901	1.83992e-12	523978	rs2055101	T	C	0.527164	1.05433	0.472836	0.000179748	8.96086e-05	0.99991	8.96166e-05
Lymphocyte cell count	-0.025338	0.001992	5.0501e-37	523982	rs10956401	A	G	0.345058	0.690116	0.654942	0.000642014	0.000290181	0.99971	0.000290266
Lymphocyte cell count	0.02245	0.002348	1.24997e-21	521983	rs28588745	T	A	0.205718	0.411436	0.794282	0.000504003	0.000164706	0.999835	0.000164733
Lymphocyte cell count	-0.040102	0.004704	1.6099e-17	523504	rs56094005	G	A	0.042917	0.085834	0.957083	0.00160817	0.000132112	0.999868	0.000132129
Lymphocyte cell count	-0.013245	0.001916	4.9705e-12	523516	rs2980821	A	C	0.425051	0.850102	0.574949	0.00017543	8.57441e-05	0.999914	8.57515e-05
Lymphocyte cell count	-0.011887	0.002052	7.10003e-09	524880	rs13262073	G	C	0.687591	1.37518	0.312409	0.000141301	6.07055e-05	0.999939	6.07092e-05
Lymphocyte cell count	-0.018902	0.002227	2.25996e-17	524920	rs10109370	A	C	0.238495	0.47699	0.761505	0.000357286	0.000129777	0.99987	0.000129794
Lymphocyte cell count	0.061126	0.00886	5.45004e-12	521981	rs75653581	T	C	0.012672	0.025344	0.987328	0.00373639	9.3495e-05	0.999907	9.35038e-05
Lymphocyte cell count	-0.018992	0.001926	6.55994e-23	523838	rs881492	G	C	0.467464	0.934928	0.532536	0.000360696	0.000179584	0.99982	0.000179617
Lymphocyte cell count	-0.022001	0.002012	8.49963e-28	481435	rs7007986	A	G	0.601181	1.20236	0.398819	0.000484044	0.000232111	0.999768	0.000232165
Lymphocyte cell count	0.010844	0.001958	3.11997e-08	523980	rs6475476	G	A	0.373093	0.746186	0.626907	0.000117592	5.50084e-05	0.999945	5.50115e-05
Lymphocyte cell count	-0.04804	0.002582	3.29003e-77	523520	rs2065500	G	A	0.159764	0.319528	0.840236	0.00230784	0.000619607	0.99938	0.000619991
Lymphocyte cell count	-0.013683	0.00205	2.54976e-11	523521	rs10814138	A	C	0.313929	0.627858	0.686071	0.000187224	8.06479e-05	0.999919	8.06544e-05
Lymphocyte cell count	-0.070296	0.004108	1.35988e-65	524920	rs61750929	T	C	0.056331	0.112662	0.943669	0.00494153	0.000525362	0.999475	0.000525638
Lymphocyte cell count	-0.012987	0.001934	1.93019e-11	523523	rs1002607	C	T	0.592852	1.1857	0.407148	0.000168662	8.14228e-05	0.999919	8.14295e-05
Lymphocyte cell count	0.020501	0.001907	6.26037e-27	524920	rs3761846	T	C	0.569525	1.13905	0.430475	0.000420291	0.000206082	0.999794	0.000206125
Lymphocyte cell count	-0.010374	0.001891	4.18996e-08	524919	rs616154	T	C	0.514528	1.02906	0.485472	0.00010762	5.37645e-05	0.999946	5.37674e-05
Lymphocyte cell count	0.029356	0.002198	1.16011e-40	480501	rs4880192	G	A	0.720804	1.44161	0.279196	0.000861775	0.000346857	0.999653	0.000346977
Lymphocyte cell count	0.012768	0.002127	2.01002e-09	524922	rs1971429	A	C	0.728952	1.4579	0.271048	0.000163022	6.442e-05	0.999936	6.44242e-05
Lymphocyte cell count	-0.017739	0.001941	6.75927e-20	523522	rs501461	T	G	0.599659	1.19932	0.400341	0.000314672	0.000151085	0.999849	0.000151108
Lymphocyte cell count	0.043598	0.002107	5.14044e-95	524921	rs3731211	A	T	0.719794	1.43959	0.280206	0.00190079	0.000766741	0.999233	0.00076733
Lymphocyte cell count	0.021641	0.001999	2.78997e-27	524903	rs2807303	A	G	0.346234	0.692468	0.653766	0.000468333	0.00021202	0.999788	0.000212065
Lymphocyte cell count	0.011391	0.002015	1.62002e-08	523517	rs10761129	T	C	0.669401	1.3388	0.330599	0.000129755	5.74304e-05	0.999943	5.74337e-05
Lymphocyte cell count	-0.031845	0.005047	2.87998e-10	524918	rs3739756	C	T	0.036302	0.072604	0.963698	0.0010141	7.09552e-05	0.999929	7.09602e-05
Lymphocyte cell count	-0.011609	0.002008	7.59994e-09	523840	rs10986338	A	G	0.649791	1.29958	0.350209	0.000134769	6.13367e-05	0.999939	6.13405e-05
Lymphocyte cell count	-0.023401	0.00336	3.41979e-12	481443	rs10965124	G	T	0.094818	0.189636	0.905182	0.000547607	9.39995e-05	0.999906	9.40083e-05
Lymphocyte cell count	0.020015	0.002073	4.98999e-22	524918	rs2295797	C	T	0.295417	0.590834	0.704583	0.0004006	0.000166767	0.999833	0.000166794
Lymphocyte cell count	-0.019034	0.001896	1.10994e-23	524918	rs10973700	C	G	0.487233	0.974466	0.512767	0.000362293	0.000181028	0.999819	0.000181061
Lymphocyte cell count	-0.022597	0.003015	6.89922e-14	524920	rs10985915	G	A	0.110633	0.221266	0.889367	0.000510624	0.000100484	0.9999	0.000100494
Lymphocyte cell count	-0.021308	0.002875	1.29987e-13	523842	rs35010780	A	G	0.130713	0.261426	0.869287	0.000454031	0.00010318	0.999897	0.000103191
Lymphocyte cell count	0.014877	0.002086	1.02991e-12	523978	rs7855586	G	A	0.290115	0.58023	0.709885	0.000221325	9.11631e-05	0.999909	9.11714e-05
Lymphocyte cell count	-0.014305	0.001943	1.86982e-13	524909	rs2313532	A	G	0.40082	0.80164	0.59918	0.000204633	9.82907e-05	0.999902	9.83004e-05
Lymphocyte cell count	0.029198	0.00206	1.50003e-45	524922	rs3118469	T	A	0.299989	0.599978	0.700011	0.000852523	0.000358052	0.999642	0.00035818
Lymphocyte cell count	-0.03428	0.002004	1.53003e-65	479423	rs748113	C	T	0.436258	0.872516	0.563742	0.00117512	0.00057801	0.999422	0.000578344
Lymphocyte cell count	0.01522	0.002339	7.87952e-11	523979	rs10748526	C	T	0.793501	1.587	0.206499	0.000231648	7.59145e-05	0.999924	7.59203e-05
Lymphocyte cell count	0.020387	0.002574	2.47002e-15	524918	rs34664889	A	C	0.159961	0.319922	0.840039	0.00041563	0.000111699	0.999888	0.000111712
Lymphocyte cell count	-0.02322	0.00289	9.9106e-16	524920	rs58667319	T	C	0.122978	0.245956	0.877022	0.000539168	0.000116303	0.999884	0.000116317
Lymphocyte cell count	-0.018469	0.002479	9.81974e-14	524921	rs41317270	T	C	0.177256	0.354512	0.822744	0.000341104	9.94907e-05	0.999901	9.95006e-05
Lymphocyte cell count	0.012303	0.001994	6.99005e-10	524921	rs8181326	A	G	0.659461	1.31892	0.340539	0.000151364	6.79842e-05	0.999932	6.79888e-05
Lymphocyte cell count	-0.020286	0.001941	1.58016e-25	523844	rs2992263	A	G	0.610009	1.22002	0.389991	0.000411522	0.0001958	0.999804	0.000195839
Lymphocyte cell count	0.012732	0.002238	1.31999e-08	524920	rs4948822	G	T	0.231555	0.46311	0.768445	0.000162104	5.76886e-05	0.999942	5.7692e-05
Lymphocyte cell count	-0.02226	0.003089	5.94977e-13	524923	rs780669	T	C	0.887133	1.77427	0.112867	0.000495508	9.92284e-05	0.999901	9.92383e-05
Lymphocyte cell count	-0.032062	0.001968	1.29003e-59	524920	rs10828725	T	G	0.366094	0.732188	0.633906	0.00102797	0.000477121	0.999523	0.000477349
Lymphocyte cell count	-0.021918	0.001998	5.68984e-28	524920	rs4948492	T	C	0.661671	1.32334	0.338329	0.000480399	0.000215087	0.999785	0.000215133
Lymphocyte cell count	0.021695	0.002612	1.02991e-16	524922	rs71476119	G	A	0.156738	0.313476	0.843262	0.000470673	0.000124419	0.999876	0.000124434
Lymphocyte cell count	-0.01435	0.002545	1.75999e-08	524920	rs80177247	G	A	0.167793	0.335586	0.832207	0.000205922	5.75094e-05	0.999942	5.75127e-05
Lymphocyte cell count	0.025838	0.002529	1.82012e-24	522904	rs1399180	C	T	0.828961	1.65792	0.171039	0.000667602	0.000189312	0.999811	0.000189347
Lymphocyte cell count	0.010749	0.001946	3.42997e-08	524912	rs7893800	A	G	0.389841	0.779682	0.610159	0.000115541	5.49663e-05	0.999945	5.49693e-05
Lymphocyte cell count	0.013995	0.002002	2.87012e-12	524922	rs2462017	A	G	0.652335	1.30467	0.347665	0.00019586	8.88398e-05	0.999911	8.88477e-05
Lymphocyte cell count	-0.016588	0.002053	6.84069e-16	524911	rs7093481	G	A	0.307178	0.614356	0.692822	0.000275162	0.00011712	0.999883	0.000117133
Lymphocyte cell count	-0.032458	0.002245	2.59e-47	523843	rs61850684	A	G	0.233502	0.467004	0.766498	0.00105352	0.000377116	0.999623	0.000377258
Lymphocyte cell count	-0.020403	0.002032	1.05999e-23	524922	rs10762264	A	G	0.680729	1.36146	0.319271	0.000416282	0.000180947	0.999819	0.00018098
Lymphocyte cell count	0.020453	0.002498	2.77971e-16	523520	rs603424	A	G	0.174511	0.349022	0.825489	0.000418325	0.000120525	0.999879	0.00012054
Lymphocyte cell count	0.020005	0.003543	1.68e-08	524921	rs1923403	G	A	0.922075	1.84415	0.077925	0.0004002	5.75109e-05	0.999942	5.75142e-05
Lymphocyte cell count	-0.013322	0.002066	1.17999e-10	524909	rs7924213	A	G	0.307157	0.614314	0.692843	0.000177476	7.55378e-05	0.999924	7.55435e-05
Lymphocyte cell count	-0.017011	0.002013	3.11028e-17	524920	rs10823631	G	A	0.325475	0.65095	0.674525	0.000289374	0.000127059	0.999873	0.000127075
Lymphocyte cell count	-0.016035	0.001968	3.85035e-16	480008	rs7071131	G	A	0.495115	0.99023	0.504885	0.000257121	0.000128548	0.999871	0.000128565
Lymphocyte cell count	-0.021252	0.002001	2.49977e-26	479584	rs10794175	T	G	0.416037	0.832074	0.583963	0.000451648	0.000219456	0.999781	0.000219504
Lymphocyte cell count	0.011959	0.00192	4.81005e-10	524904	rs2403246	G	C	0.414485	0.82897	0.585515	0.000143018	6.94171e-05	0.999931	6.94219e-05
Lymphocyte cell count	0.031268	0.004262	2.27982e-13	524923	rs74679312	G	A	0.056702	0.113404	0.943298	0.000977688	0.000104587	0.999895	0.000104598
Lymphocyte cell count	0.017037	0.002503	1.03992e-11	524917	rs79805393	C	T	0.173015	0.34603	0.826985	0.000290259	8.30611e-05	0.999917	8.3068e-05
Lymphocyte cell count	0.011393	0.001984	9.52007e-09	478607	rs11246147	T	C	0.54935	1.0987	0.45065	0.0001298	6.4268e-05	0.999936	6.42721e-05
Lymphocyte cell count	-0.011738	0.002061	1.26e-08	522900	rs744222	C	T	0.666159	1.33232	0.333841	0.000137781	6.12824e-05	0.999939	6.12862e-05
Lymphocyte cell count	0.07386	0.012425	2.84997e-09	473735	rs11231804	T	C	0.007228	0.014456	0.992772	0.0054553	7.82918e-05	0.999922	7.82979e-05
Lymphocyte cell count	-0.0383	0.003174	1.72982e-33	523517	rs11224302	T	C	0.098823	0.197646	0.901177	0.00146689	0.000261274	0.999739	0.000261342
Lymphocyte cell count	-0.028193	0.003607	5.70033e-15	523065	rs1893033	T	C	0.074578	0.149156	0.925422	0.000794845	0.000109714	0.99989	0.000109726
Lymphocyte cell count	0.014295	0.002067	4.79954e-12	524922	rs34662054	C	G	0.299106	0.598212	0.700894	0.000204347	8.56793e-05	0.999914	8.56866e-05
Lymphocyte cell count	0.012926	0.002044	2.63003e-10	524921	rs73000965	A	T	0.315412	0.630824	0.684588	0.000167081	7.21549e-05	0.999928	7.21601e-05
Lymphocyte cell count	0.015641	0.002013	8.30042e-15	475121	rs2294081	C	T	0.480733	0.961466	0.519267	0.000244641	0.000122139	0.999878	0.000122154
Lymphocyte cell count	0.019588	0.00192	2.07014e-24	524922	rs11033388	T	A	0.418839	0.837678	0.581161	0.00038369	0.00018679	0.999813	0.000186825
Lymphocyte cell count	-0.026107	0.003192	2.99985e-16	523844	rs10838634	G	A	0.901514	1.80303	0.098486	0.000681575	0.000121029	0.999879	0.000121044
Lymphocyte cell count	0.016509	0.001891	2.71019e-18	523520	rs2298552	T	C	0.52553	1.05106	0.47447	0.000272547	0.000135918	0.999864	0.000135937
Lymphocyte cell count	0.014189	0.002137	3.25987e-11	523523	rs949349	C	T	0.271122	0.542244	0.728878	0.000201328	7.95707e-05	0.99992	7.9577e-05
Lymphocyte cell count	0.044672	0.005984	8.67961e-14	524066	rs74911261	A	G	0.025691	0.051382	0.974309	0.00199559	9.9903e-05	0.9999	9.9913e-05
Lymphocyte cell count	0.033008	0.001958	1.02991e-63	523984	rs11218725	G	A	0.376523	0.753046	0.623477	0.00108953	0.000511541	0.999488	0.000511803
Lymphocyte cell count	0.024096	0.002147	3.44033e-29	523512	rs7127911	T	G	0.266421	0.532842	0.733579	0.000580617	0.000226953	0.999773	0.000227004
Lymphocyte cell count	-0.017128	0.002531	1.36994e-11	481443	rs61867141	A	G	0.194944	0.389888	0.805056	0.000293368	9.2083e-05	0.999908	9.20914e-05
Lymphocyte cell count	-0.036085	0.002353	5.00956e-53	523837	rs1017875	T	C	0.201673	0.403346	0.798327	0.00130213	0.000419288	0.999581	0.000419463
Lymphocyte cell count	0.044726	0.007065	2.53e-10	524526	rs77876222	T	C	0.019648	0.039296	0.980352	0.00200042	7.70638e-05	0.999923	7.70698e-05
Lymphocyte cell count	0.061958	0.00246	7.09578e-140	524918	rs10466905	A	G	0.190033	0.380066	0.809967	0.00383879	0.00118174	0.998818	0.00118314
Lymphocyte cell count	-0.019487	0.00193	6.03949e-24	523519	rs11168249	C	T	0.461347	0.922694	0.538653	0.000379743	0.000188737	0.999811	0.000188772
Lymphocyte cell count	-0.015227	0.002036	7.76068e-14	523792	rs73105786	A	G	0.319436	0.638872	0.680564	0.000231862	0.000100812	0.999899	0.000100822
Lymphocyte cell count	-0.047882	0.008049	2.78003e-09	523522	rs34229224	A	G	0.014131	0.028262	0.985869	0.00229269	6.38803e-05	0.999936	6.38843e-05
Lymphocyte cell count	-0.034098	0.005875	6.64997e-09	523984	rs73207610	T	G	0.027199	0.054398	0.972801	0.00116267	6.15269e-05	0.999938	6.15306e-05
Lymphocyte cell count	0.014929	0.001925	9.10961e-15	524910	rs67516712	A	G	0.422528	0.845056	0.577472	0.000222875	0.000108762	0.999891	0.000108774
Lymphocyte cell count	-0.011915	0.001964	1.33999e-09	524892	rs10783340	G	A	0.639354	1.27871	0.360646	0.000141967	6.54697e-05	0.999935	6.5474e-05
Lymphocyte cell count	0.014929	0.002153	4.21988e-12	524923	rs1371076	C	T	0.740378	1.48076	0.259622	0.000222875	8.56814e-05	0.999914	8.56887e-05
Lymphocyte cell count	0.068864	0.001958	1e-200	523521	rs11052877	G	A	0.371691	0.743382	0.628309	0.00474225	0.00221498	0.997785	0.0022199
Lymphocyte cell count	-0.025308	0.004077	5.54e-10	524923	rs36108061	G	C	0.057188	0.114376	0.942812	0.000640495	6.90678e-05	0.999931	6.90726e-05
Lymphocyte cell count	0.025886	0.004635	2.39001e-08	523984	rs147700878	A	G	0.043802	0.087604	0.956198	0.000670085	5.61309e-05	0.999944	5.6134e-05
Lymphocyte cell count	-0.062374	0.009806	2.07e-10	523126	rs78983078	A	G	0.009511	0.019022	0.990489	0.00389052	7.33015e-05	0.999927	7.33069e-05
Lymphocyte cell count	-0.025074	0.002098	7.16968e-33	523506	rs28533432	T	C	0.699647	1.39929	0.300353	0.000628705	0.000264234	0.999736	0.000264304
Lymphocyte cell count	-0.016986	0.001914	7.43019e-19	522087	rs2369391	C	A	0.494127	0.988254	0.505873	0.000288524	0.000144242	0.999856	0.000144263
Lymphocyte cell count	0.010843	0.001945	2.55e-08	524921	rs2068485	G	T	0.446837	0.893674	0.553163	0.000117571	5.81207e-05	0.999942	5.81241e-05
Lymphocyte cell count	-0.012404	0.002144	7.46999e-09	524920	rs4578474	G	A	0.265376	0.530752	0.734624	0.000153859	5.99902e-05	0.99994	5.99938e-05
Lymphocyte cell count	-0.020782	0.001954	2.23975e-26	523839	rs4149569	G	C	0.41411	0.82822	0.58589	0.000431892	0.000209574	0.99979	0.000209617
Lymphocyte cell count	-0.01621	0.002002	5.98963e-16	523517	rs12811832	A	G	0.353889	0.707778	0.646111	0.000262764	0.000120163	0.99988	0.000120177
Lymphocyte cell count	-0.014029	0.002269	6.47993e-10	524916	rs4760278	A	C	0.222685	0.44537	0.777315	0.000196813	6.81352e-05	0.999932	6.81398e-05
Lymphocyte cell count	0.014779	0.002075	1.10002e-12	523522	rs1118866	T	C	0.703532	1.40706	0.296468	0.000218419	9.11133e-05	0.999909	9.11216e-05
Lymphocyte cell count	0.015969	0.00218	2.47002e-13	524920	rs7308380	C	A	0.750511	1.50102	0.249489	0.000255009	9.54979e-05	0.999905	9.5507e-05
Lymphocyte cell count	-0.013208	0.002399	3.79001e-08	524921	rs74344617	A	G	0.192087	0.384174	0.807913	0.000174451	5.4146e-05	0.999946	5.4149e-05
Lymphocyte cell count	0.017148	0.001938	9.42975e-19	523836	rs6488548	A	C	0.598761	1.19752	0.401239	0.000294054	0.000141291	0.999859	0.000141311
Lymphocyte cell count	0.019723	0.002284	6.20012e-18	523983	rs6487543	A	G	0.770994	1.54199	0.229006	0.000388997	0.000137364	0.999863	0.000137383
Lymphocyte cell count	0.012056	0.001909	2.80001e-10	524916	rs7312770	T	C	0.505626	1.01125	0.494374	0.000145347	7.26644e-05	0.999927	7.26696e-05
Lymphocyte cell count	0.010584	0.001922	3.71997e-08	523977	rs937283	G	A	0.405224	0.810448	0.594776	0.000112021	5.39981e-05	0.999946	5.4001e-05
Lymphocyte cell count	0.040938	0.004104	2.11009e-23	523981	rs17041439	C	A	0.056517	0.113034	0.943483	0.00167592	0.00017873	0.999821	0.000178762
Lymphocyte cell count	-0.087786	0.001917	1e-200	523841	rs10774624	A	G	0.514001	1.028	0.485999	0.00770638	0.00385017	0.99615	0.00386505
Lymphocyte cell count	-0.014107	0.001924	2.36974e-13	524920	rs10846577	C	T	0.442146	0.884292	0.557854	0.000199007	9.81715e-05	0.999902	9.81812e-05
Lymphocyte cell count	-0.013719	0.001984	4.86968e-12	524919	rs12586002	G	T	0.352779	0.705558	0.647221	0.000188211	8.59469e-05	0.999914	8.59543e-05
Lymphocyte cell count	-0.013729	0.001941	1.57e-12	522837	rs1320472	C	T	0.461204	0.922408	0.538796	0.000188485	9.36753e-05	0.999906	9.36841e-05
Lymphocyte cell count	-0.020294	0.001896	1.07994e-26	524920	rs9525619	T	C	0.534266	1.06853	0.465734	0.000411846	0.000204956	0.999795	0.000204998
Lymphocyte cell count	-0.035358	0.00473	8.05935e-14	523982	rs67483792	T	C	0.042874	0.085748	0.957126	0.00125019	0.000102605	0.999897	0.000102616
Lymphocyte cell count	-0.014448	0.00202	8.8308e-13	523517	rs9592965	C	A	0.326994	0.653988	0.673006	0.000208745	9.18764e-05	0.999908	9.18849e-05
Lymphocyte cell count	0.015145	0.001895	1.38007e-15	524920	rs9534338	C	T	0.459888	0.919776	0.540112	0.000229371	0.000113947	0.999886	0.00011396
Lymphocyte cell count	0.013727	0.002028	1.33999e-11	524921	rs7983682	T	C	0.322752	0.645504	0.677248	0.000188431	8.23755e-05	0.999918	8.23823e-05
Lymphocyte cell count	0.04349	0.002142	1.32008e-91	524921	rs3812849	C	A	0.266158	0.532316	0.733842	0.00189138	0.000738841	0.999261	0.000739387
Lymphocyte cell count	-0.011935	0.002151	2.94002e-08	523975	rs2847468	T	C	0.26371	0.52742	0.73629	0.000142444	5.53159e-05	0.999945	5.5319e-05
Lymphocyte cell count	0.062814	0.008702	5.49035e-13	524921	rs76428106	C	T	0.013444	0.026888	0.986556	0.0039456	0.000104663	0.999895	0.000104674
Lymphocyte cell count	-0.032336	0.002704	6.32995e-33	524921	rs9532679	C	A	0.148984	0.297968	0.851016	0.00104562	0.000265143	0.999735	0.000265213
Lymphocyte cell count	-0.025694	0.002292	3.86011e-29	523058	rs1523178	C	A	0.22113	0.44226	0.77887	0.000660182	0.000227408	0.999773	0.00022746
Lymphocyte cell count	0.030122	0.002107	2.51015e-46	522977	rs9590390	A	G	0.291922	0.583844	0.708078	0.000907335	0.000375099	0.999625	0.000375239
Lymphocyte cell count	-0.012011	0.001914	3.57998e-10	522837	rs912416	C	A	0.445384	0.890768	0.554616	0.000144264	7.12714e-05	0.999929	7.12765e-05
Lymphocyte cell count	0.030499	0.002291	2.11982e-40	524921	rs11160706	A	G	0.22222	0.44444	0.77778	0.000930189	0.000321545	0.999678	0.000321648
Lymphocyte cell count	0.013805	0.001995	4.66015e-12	524919	rs2057340	G	A	0.65339	1.30678	0.34661	0.000190578	8.6321e-05	0.999914	8.63284e-05
Lymphocyte cell count	-0.029776	0.003547	4.8899e-17	524917	rs10138752	T	C	0.077325	0.15465	0.922675	0.00088661	0.000126512	0.999873	0.000126528
Lymphocyte cell count	0.020125	0.003138	1.47001e-10	480040	rs2180369	C	T	0.110884	0.221768	0.889116	0.000405016	7.986e-05	0.99992	7.98663e-05
Lymphocyte cell count	0.025359	0.001966	4.93969e-38	523983	rs696	T	C	0.364762	0.729524	0.635238	0.000643079	0.000298016	0.999702	0.000298105
Lymphocyte cell count	-0.026707	0.004632	8.35007e-09	523976	rs112992671	A	G	0.045938	0.091876	0.954062	0.000713264	6.25214e-05	0.999937	6.25253e-05
Lymphocyte cell count	0.026141	0.00193	9.20026e-42	523523	rs175714	C	T	0.577477	1.15495	0.422523	0.000683352	0.000333472	0.999667	0.000333583
Lymphocyte cell count	-0.020532	0.00258	1.85012e-15	523980	rs45528934	T	C	0.161765	0.32353	0.838235	0.000421563	0.000114325	0.999886	0.000114339
Lymphocyte cell count	0.027118	0.002032	1.35988e-40	524921	rs1966865	A	G	0.317295	0.63459	0.682705	0.000735386	0.000318597	0.999681	0.000318698
Lymphocyte cell count	-0.014861	0.001956	3.19007e-14	524916	rs10145277	A	T	0.624665	1.24933	0.375335	0.000220849	0.00010356	0.999896	0.000103571
Lymphocyte cell count	0.018324	0.001972	1.59993e-20	524919	rs8004780	C	A	0.366436	0.732872	0.633564	0.000335769	0.000155905	0.999844	0.000155929
Lymphocyte cell count	-0.016169	0.001949	1.13006e-16	523521	rs2412544	T	C	0.393588	0.787176	0.606412	0.000261437	0.000124798	0.999875	0.000124813
Lymphocyte cell count	-0.020904	0.002793	7.57007e-14	523419	rs12593807	C	T	0.135636	0.271272	0.864364	0.000436977	0.000102461	0.999898	0.000102472
Lymphocyte cell count	0.048621	0.006697	4.04017e-13	503472	rs149453951	T	C	0.023606	0.047212	0.976394	0.002364	0.000108975	0.999891	0.000108986
Lymphocyte cell count	0.048221	0.005006	6.24022e-22	524918	rs187856913	A	G	0.038815	0.07763	0.961185	0.00232526	0.000173504	0.999826	0.000173534
Lymphocyte cell count	-0.011769	0.002084	1.66001e-08	524920	rs3848132	A	T	0.292109	0.584218	0.707891	0.000138509	5.72823e-05	0.999943	5.72856e-05
Lymphocyte cell count	0.034112	0.0036	2.78997e-21	524922	rs7161799	T	C	0.076225	0.15245	0.923775	0.00116363	0.000163873	0.999836	0.0001639
Lymphocyte cell count	0.013864	0.001958	1.48013e-12	523521	rs631864	C	T	0.471706	0.943412	0.528294	0.00019221	9.57975e-05	0.999904	9.58067e-05
Lymphocyte cell count	-0.011182	0.001961	1.21001e-08	524915	rs4129560	A	C	0.369955	0.73991	0.630045	0.000125037	5.82894e-05	0.999942	5.82928e-05
Lymphocyte cell count	0.038051	0.002032	3.37987e-78	524919	rs28539372	A	T	0.319096	0.638192	0.680904	0.00144788	0.000629172	0.999371	0.000629568
Lymphocyte cell count	-0.032806	0.003133	1.24997e-25	524921	rs34025077	G	A	0.101398	0.202796	0.898602	0.00107623	0.000196125	0.999804	0.000196164
Lymphocyte cell count	0.016236	0.002275	9.86052e-13	524917	rs17507693	T	A	0.222733	0.445466	0.777267	0.000263608	9.12731e-05	0.999909	9.12814e-05
Lymphocyte cell count	0.054097	0.005994	1.89017e-19	524922	rs139974673	C	T	0.026033	0.052066	0.973967	0.00292649	0.000148404	0.999852	0.000148426
Lymphocyte cell count	-0.012483	0.001927	9.72076e-11	524913	rs2439408	C	G	0.561092	1.12218	0.438908	0.000155825	7.67495e-05	0.999923	7.67554e-05
Lymphocyte cell count	-0.012696	0.001925	4.40961e-11	523839	rs11073903	A	G	0.567498	1.135	0.432502	0.000161188	7.91255e-05	0.999921	7.91317e-05
Lymphocyte cell count	-0.015089	0.002136	1.69005e-12	523983	rs9937837	G	T	0.269678	0.539356	0.730322	0.000227678	8.96831e-05	0.99991	8.96912e-05
Lymphocyte cell count	0.013696	0.002056	2.80027e-11	524918	rs1317575	C	G	0.696319	1.39264	0.303681	0.00018758	7.93311e-05	0.999921	7.93374e-05
Lymphocyte cell count	0.038651	0.002294	1.18987e-63	523516	rs247826	T	C	0.220693	0.441386	0.779307	0.0014939	0.000513864	0.999486	0.000514129
Lymphocyte cell count	-0.030887	0.004077	3.71022e-14	524918	rs145719494	G	A	0.058785	0.11757	0.941215	0.000954007	0.000105569	0.999894	0.00010558
Lymphocyte cell count	-0.024472	0.002122	9.68055e-31	524918	rs8046391	C	G	0.273776	0.547552	0.726224	0.000598879	0.000238141	0.999762	0.000238198
Lymphocyte cell count	0.017044	0.001996	1.39991e-17	524889	rs34140544	C	G	0.648484	1.29697	0.351516	0.000290498	0.000132439	0.999868	0.000132457
Lymphocyte cell count	0.022219	0.001915	4.32016e-31	523516	rs7192652	G	A	0.480623	0.961246	0.519377	0.000493684	0.000246471	0.999754	0.000246532
Lymphocyte cell count	-0.029883	0.004626	1.07999e-10	524921	rs143875179	A	G	0.0442	0.0884	0.9558	0.000892994	7.54515e-05	0.999925	7.54572e-05
Lymphocyte cell count	-0.023648	0.00356	3.19963e-11	523982	rs78487935	G	A	0.077712	0.155424	0.922288	0.000559228	8.01629e-05	0.99992	8.01693e-05
Lymphocyte cell count	-0.018248	0.002353	9.13061e-15	480038	rs3810818	C	A	0.773356	1.54671	0.226644	0.00033299	0.00011673	0.999883	0.000116744
Lymphocyte cell count	0.055094	0.001917	1.58125e-181	523983	rs12598978	G	T	0.519622	1.03924	0.480378	0.00303535	0.00151534	0.998485	0.00151764
Lymphocyte cell count	0.015901	0.002345	1.24997e-11	524921	rs1677490	C	G	0.7912	1.5824	0.2088	0.000252842	8.35402e-05	0.999916	8.35472e-05
Lymphocyte cell count	-0.019172	0.002326	1.77992e-16	524920	rs17229044	T	C	0.210111	0.420222	0.789889	0.000367566	0.000122006	0.999878	0.00012202
Lymphocyte cell count	0.044471	0.004114	3.30979e-27	519069	rs117556162	A	G	0.05762	0.11524	0.94238	0.00197767	0.000214775	0.999785	0.000214821
Lymphocyte cell count	-0.016734	0.002051	3.59998e-16	523520	rs9939124	T	C	0.306976	0.613952	0.693024	0.000280027	0.000119147	0.999881	0.000119161
Lymphocyte cell count	-0.021027	0.002036	5.81969e-25	481437	rs8052370	T	C	0.609467	1.21893	0.390533	0.000442135	0.000210471	0.99979	0.000210515
Lymphocyte cell count	-0.020963	0.003152	3.01023e-11	524921	rs11652760	G	T	0.100157	0.200314	0.899843	0.000439447	7.92109e-05	0.999921	7.92172e-05
Lymphocyte cell count	0.012196	0.002071	4.02995e-09	523980	rs2665960	G	A	0.668615	1.33723	0.331385	0.000148742	6.59134e-05	0.999934	6.59178e-05
Lymphocyte cell count	0.02652	0.002301	1.05003e-30	524920	rs4789294	G	A	0.219391	0.438782	0.780609	0.00070331	0.000240896	0.999759	0.000240954
Lymphocyte cell count	0.020824	0.003402	9.56996e-10	524912	rs116876036	T	C	0.09019	0.18038	0.90981	0.000433639	7.11652e-05	0.999929	7.11702e-05
Lymphocyte cell count	-0.022325	0.002049	1.33015e-27	523976	rs62091998	G	A	0.307469	0.614938	0.692531	0.000498406	0.000212253	0.999788	0.000212298
Lymphocyte cell count	0.017742	0.001989	4.87978e-19	523980	rs2453582	T	C	0.391346	0.782692	0.608654	0.000314779	0.000149957	0.99985	0.000149979
Lymphocyte cell count	-0.029968	0.001892	1.90985e-56	523521	rs10445308	T	C	0.479095	0.95819	0.520905	0.000898081	0.000448256	0.999552	0.000448457
Lymphocyte cell count	-0.022504	0.001903	3.0903e-32	524909	rs1292069	C	T	0.449582	0.899164	0.550418	0.00050643	0.00025064	0.999749	0.000250703
Lymphocyte cell count	0.013211	0.002151	8.46993e-10	481396	rs11657448	T	C	0.321926	0.643852	0.678074	0.000174531	7.61964e-05	0.999924	7.62022e-05
Lymphocyte cell count	-0.022432	0.002068	2.19989e-27	481438	rs2297508	G	C	0.647622	1.29524	0.352378	0.000503195	0.000229666	0.99977	0.000229719
Lymphocyte cell count	-0.020315	0.002708	6.51028e-14	522442	rs3136685	T	C	0.16434	0.32868	0.83566	0.000412699	0.000113354	0.999887	0.000113367
Lymphocyte cell count	0.017813	0.002809	2.35999e-10	524916	rs56308324	T	A	0.130681	0.261362	0.869319	0.000317303	7.20934e-05	0.999928	7.20986e-05
Lymphocyte cell count	0.020988	0.001897	2.01002e-28	524918	rs8075090	C	T	0.523681	1.04736	0.476319	0.000440496	0.000219754	0.99978	0.000219802
Lymphocyte cell count	-0.022072	0.002716	4.60999e-16	523828	rs3744399	C	T	0.143155	0.28631	0.856845	0.000487173	0.000119515	0.99988	0.000119529
Lymphocyte cell count	-0.020396	0.001969	4.00037e-25	524921	rs853198	C	A	0.639646	1.27929	0.360354	0.000415997	0.000191774	0.999808	0.00019181
Lymphocyte cell count	-0.035412	0.006051	4.97004e-09	524866	rs145947882	C	A	0.026364	0.052728	0.973636	0.00125401	6.43782e-05	0.999936	6.43823e-05
Lymphocyte cell count	0.024622	0.002296	8.66962e-27	522443	rs9906320	A	G	0.775113	1.55023	0.224887	0.000606243	0.000211352	0.999789	0.000211397
Lymphocyte cell count	-0.037749	0.003208	6.36942e-32	524904	rs113513990	C	T	0.097132	0.194264	0.902868	0.00142499	0.000249935	0.99975	0.000249998
Lymphocyte cell count	0.028939	0.002252	9.25977e-38	480018	rs6502555	C	T	0.269464	0.538928	0.730536	0.000837466	0.000329716	0.99967	0.000329824
Lymphocyte cell count	0.031862	0.002332	1.93999e-42	523838	rs35186877	A	G	0.213822	0.427644	0.786178	0.00101519	0.00034131	0.999659	0.000341427
Lymphocyte cell count	-0.01472	0.001911	1.39991e-14	524914	rs3760456	T	C	0.439121	0.878242	0.560879	0.000216678	0.000106733	0.999893	0.000106744
Lymphocyte cell count	0.015551	0.002632	3.56e-09	523520	rs9898958	G	T	0.153458	0.306916	0.846542	0.000241834	6.28325e-05	0.999937	6.28365e-05
Lymphocyte cell count	-0.017265	0.002093	1.66994e-16	523979	rs1491765	A	G	0.293219	0.586438	0.706781	0.00029808	0.000123549	0.999876	0.000123565
Lymphocyte cell count	-0.012637	0.001974	1.59001e-10	520920	rs8096327	G	A	0.391461	0.782922	0.608539	0.000159694	7.60843e-05	0.999924	7.60901e-05
Lymphocyte cell count	-0.017551	0.002175	7.37055e-16	524919	rs3851820	T	A	0.744961	1.48992	0.255039	0.000308038	0.000117051	0.999883	0.000117064
Lymphocyte cell count	0.023283	0.002808	1.17004e-16	522444	rs4940572	A	G	0.136477	0.272954	0.863523	0.000542098	0.000127774	0.999872	0.00012779
Lymphocyte cell count	0.01286	0.002236	9.06004e-09	524921	rs1456059	G	A	0.766259	1.53252	0.233741	0.00016538	5.9241e-05	0.999941	5.92445e-05
Lymphocyte cell count	-0.024077	0.003242	1.16011e-13	523519	rs4987855	T	C	0.096307	0.192614	0.903693	0.000579702	0.000100905	0.999899	0.000100915
Lymphocyte cell count	0.01184	0.001935	9.72994e-10	523838	rs9676181	A	T	0.573916	1.14783	0.426084	0.000140186	6.8561e-05	0.999931	6.85657e-05
Lymphocyte cell count	0.027778	0.003337	8.97016e-17	480500	rs111626441	A	G	0.096614	0.193228	0.903386	0.000771617	0.000134693	0.999865	0.000134711
Lymphocyte cell count	0.029033	0.002022	1.05003e-46	480501	rs7254517	A	G	0.384999	0.769998	0.615001	0.000842915	0.000399162	0.999601	0.000399321
Lymphocyte cell count	0.025664	0.002443	8.61986e-26	523841	rs7249236	C	G	0.801652	1.6033	0.198348	0.000658641	0.000209456	0.999791	0.0002095
Lymphocyte cell count	0.017139	0.00198	5.23962e-18	524915	rs4530278	T	G	0.598216	1.19643	0.401784	0.000293745	0.000141206	0.999859	0.000141225
Lymphocyte cell count	-0.015028	0.00203	1.40994e-13	524922	rs4805881	C	A	0.665288	1.33058	0.334712	0.000225841	0.00010058	0.999899	0.000100591
Lymphocyte cell count	0.027591	0.002536	1.54989e-27	474672	rs7252565	A	G	0.787553	1.57511	0.212447	0.000761263	0.000254739	0.999745	0.000254804
Lymphocyte cell count	-0.082387	0.002111	1e-200	478964	rs1000329	T	C	0.676463	1.35293	0.323537	0.00678762	0.00297109	0.997029	0.00297994
Lymphocyte cell count	0.031193	0.002167	6.22014e-47	524913	rs56179616	T	G	0.258737	0.517474	0.741263	0.000973003	0.000373229	0.999627	0.000373368
Lymphocyte cell count	-0.018376	0.002067	6.41948e-19	523842	rs11084096	A	G	0.296205	0.59241	0.703795	0.000337677	0.00014079	0.999859	0.000140809
Lymphocyte cell count	-0.016487	0.002024	3.94003e-16	523835	rs2070745	G	C	0.366758	0.733516	0.633242	0.000271821	0.000126259	0.999874	0.000126275
Lymphocyte cell count	-0.061427	0.010349	3.01002e-09	478898	rs141801008	T	C	0.009564	0.019128	0.990436	0.00377328	7.14849e-05	0.999929	7.14901e-05
Lymphocyte cell count	0.010673	0.001927	3.11e-08	523980	rs11670621	T	C	0.48557	0.97114	0.51443	0.000113913	5.6909e-05	0.999943	5.69123e-05
Lymphocyte cell count	-0.019227	0.002964	9.12011e-11	433259	rs78487206	T	G	0.163592	0.327184	0.836408	0.000369678	0.000101166	0.999899	0.000101176
Lymphocyte cell count	-0.060717	0.003409	6.59933e-71	480042	rs36084354	A	G	0.091708	0.183416	0.908292	0.00368655	0.000614163	0.999386	0.00061454
Lymphocyte cell count	0.013372	0.002139	4.20998e-10	522444	rs1043996	A	G	0.716638	1.43328	0.283362	0.00017881	7.26213e-05	0.999927	7.26266e-05
Lymphocyte cell count	0.024538	0.003639	1.59993e-11	524906	rs75018496	G	C	0.075981	0.151962	0.924019	0.000602113	8.45462e-05	0.999915	8.45534e-05
Lymphocyte cell count	0.031603	0.0026	5.81032e-34	523981	rs61387190	T	C	0.157437	0.314874	0.842563	0.00099875	0.000264969	0.999735	0.00026504
Lymphocyte cell count	0.014581	0.00221	4.32016e-11	480340	rs12463256	A	G	0.274793	0.549586	0.725207	0.000212606	8.47368e-05	0.999915	8.4744e-05
Lymphocyte cell count	-0.042002	0.002018	3.3597e-96	480040	rs2569693	T	C	0.384414	0.768828	0.615586	0.00176417	0.000834945	0.999165	0.000835643
Lymphocyte cell count	0.018921	0.002172	3.12033e-18	523978	rs56252104	T	C	0.260661	0.521322	0.739339	0.000358004	0.000137987	0.999862	0.000138006
Lymphocyte cell count	-0.010513	0.001903	3.37e-08	523522	rs766228	T	G	0.502115	1.00423	0.497885	0.000110523	5.52606e-05	0.999945	5.52636e-05
Lymphocyte cell count	-0.021868	0.003134	3.12968e-12	524923	rs17093026	T	C	0.101478	0.202956	0.898522	0.000478209	8.72065e-05	0.999913	8.72141e-05
Lymphocyte cell count	0.014727	0.001938	3.11028e-14	524918	rs968478	G	A	0.397325	0.79465	0.602675	0.000216885	0.000103869	0.999896	0.00010388
Lymphocyte cell count	-0.027105	0.001992	3.91021e-42	523982	rs259981	A	T	0.360441	0.720882	0.639559	0.000734681	0.000338722	0.999661	0.000338837
Lymphocyte cell count	-0.015649	0.00243	1.24e-10	481444	rs2738783	G	T	0.78963	1.57926	0.21037	0.000244891	8.13599e-05	0.999919	8.13666e-05
Lymphocyte cell count	-0.017015	0.002443	3.39e-12	524922	rs1883801	G	A	0.195421	0.390842	0.804579	0.00028951	9.10403e-05	0.999909	9.10486e-05
Lymphocyte cell count	-0.011461	0.001915	2.20999e-09	523523	rs6021231	C	T	0.470967	0.941934	0.529033	0.000131355	6.54558e-05	0.999935	6.54601e-05
Lymphocyte cell count	-0.045103	0.002147	6.38999e-98	524923	rs4411786	C	T	0.265295	0.53059	0.734705	0.00203428	0.000793018	0.999207	0.000793647
Lymphocyte cell count	-0.010827	0.001946	2.69998e-08	524452	rs2145270	T	C	0.618853	1.23771	0.381147	0.000117224	5.53001e-05	0.999945	5.53032e-05
Lymphocyte cell count	0.030004	0.003451	3.65006e-18	523518	rs2230604	T	C	0.084354	0.168708	0.915646	0.00090024	0.000139066	0.999861	0.000139086
Lymphocyte cell count	0.014579	0.002003	3.53021e-13	522444	rs611847	G	A	0.635502	1.271	0.364498	0.000212547	9.84685e-05	0.999902	9.84782e-05
Lymphocyte cell count	0.018955	0.002084	9.96093e-20	523981	rs13040989	C	T	0.291865	0.58373	0.708135	0.000359292	0.000148517	0.999851	0.000148539
Lymphocyte cell count	0.01702	0.001905	4.44017e-19	524922	rs1997797	G	C	0.445711	0.891422	0.554289	0.00028968	0.000143133	0.999857	0.000143153
Lymphocyte cell count	0.022339	0.00304	2.08018e-13	523521	rs34323943	C	T	0.110592	0.221184	0.889408	0.000499031	9.81708e-05	0.999902	9.81804e-05
Lymphocyte cell count	0.019842	0.001942	1.77011e-24	523835	rs6072080	T	C	0.585279	1.17056	0.414721	0.000393705	0.000191126	0.999809	0.000191163
Lymphocyte cell count	-0.013672	0.002275	1.90999e-09	524922	rs6103270	G	A	0.226397	0.452794	0.773603	0.000186924	6.54761e-05	0.999935	6.54804e-05
Lymphocyte cell count	0.013444	0.002397	2.1e-08	523518	rs4812804	T	C	0.198107	0.396214	0.801893	0.000180741	5.74253e-05	0.999943	5.74286e-05
Lymphocyte cell count	0.014656	0.002084	2.1301e-12	523521	rs1893592	C	A	0.295994	0.591988	0.704006	0.000214798	8.952e-05	0.99991	8.9528e-05
Lymphocyte cell count	0.011767	0.00191	7.43995e-10	523522	rs1297265	G	A	0.443092	0.886184	0.556908	0.000138462	6.83343e-05	0.999932	6.8339e-05
Lymphocyte cell count	-0.013599	0.001935	2.18978e-12	524885	rs150797	G	C	0.447403	0.894806	0.552597	0.000184933	9.14432e-05	0.999909	9.14516e-05
Lymphocyte cell count	-0.018902	0.00203	1.35988e-20	524919	rs721131	C	T	0.31956	0.63912	0.68044	0.000357286	0.000155377	0.999845	0.000155402
Lymphocyte cell count	0.017139	0.003116	3.87998e-08	524918	rs12627489	A	G	0.106785	0.21357	0.893215	0.000293745	5.6036e-05	0.999944	5.60392e-05
Lymphocyte cell count	0.019972	0.002109	2.9902e-21	481442	rs9605047	T	G	0.327768	0.655536	0.672232	0.000398881	0.000175776	0.999824	0.000175807
Lymphocyte cell count	-0.040865	0.002471	2.18978e-61	523446	rs5998509	T	C	0.188334	0.376668	0.811666	0.00166995	0.000510551	0.999489	0.000510812
Lymphocyte cell count	-0.027888	0.001942	1.02e-46	523523	rs79503	G	A	0.447419	0.894838	0.552581	0.000777741	0.00038457	0.999615	0.000384718
Lymphocyte cell count	-0.012414	0.001982	3.87998e-10	480498	rs62241216	G	A	0.492468	0.984936	0.507532	0.000154107	7.70362e-05	0.999923	7.70421e-05
Lymphocyte cell count	-0.015452	0.002253	7.28954e-12	524913	rs71318973	T	G	0.240872	0.481744	0.759128	0.000238764	8.73174e-05	0.999913	8.7325e-05
Lymphocyte cell count	-0.015263	0.002175	2.36974e-12	524904	rs6001858	G	A	0.735573	1.47115	0.264427	0.000232959	9.06236e-05	0.999909	9.06318e-05
Lymphocyte cell count	-0.032274	0.002955	9.94947e-28	524920	rs16986308	A	G	0.116161	0.232322	0.883839	0.00104161	0.000213879	0.999786	0.000213925
Lymphocyte cell count	-0.034906	0.001905	5.95937e-75	523522	rs714027	G	A	0.552066	1.10413	0.447934	0.00121843	0.000602608	0.999397	0.000602972
Lymphocyte cell count	-0.027074	0.002346	8.99912e-31	524895	rs1807669	T	C	0.793541	1.58708	0.206459	0.000733001	0.000240181	0.99976	0.000240238
Lymphocyte cell count	-0.015204	0.002649	9.69996e-09	523522	rs760908	T	G	0.15316	0.30632	0.84684	0.000231162	5.99643e-05	0.99994	5.99679e-05
Eosinophil cell count	-0.01969	0.002128	2.35017e-20	474227	rs9430574	A	G	0.325122	0.650244	0.674878	0.000387696	0.000170135	0.99983	0.000170164	0.111443	140.173	563497	448	1257.81
Eosinophil cell count	0.039991	0.003364	1.46016e-32	473297	rs35249183	G	A	0.099837	0.199674	0.900163	0.00159928	0.000287453	0.999713	0.000287536
Eosinophil cell count	-0.017678	0.001991	7.07946e-19	470336	rs3218148	A	G	0.539783	1.07957	0.460217	0.000312512	0.000155267	0.999845	0.000155291
Eosinophil cell count	-0.045912	0.005607	2.78997e-16	473297	rs77625297	C	G	0.035282	0.070564	0.964718	0.00210791	0.000143495	0.999857	0.000143515
Eosinophil cell count	-0.043024	0.00316	3.55959e-42	474226	rs111759324	T	C	0.110759	0.221518	0.889241	0.00185106	0.000364628	0.999635	0.000364761
Eosinophil cell count	-0.024977	0.002552	1.35988e-22	474233	rs1414517	G	C	0.187298	0.374596	0.812702	0.000623851	0.000189922	0.99981	0.000189958
Eosinophil cell count	-0.017147	0.002441	2.23975e-12	472363	rs4148757	C	A	0.210055	0.42011	0.789945	0.00029402	9.75745e-05	0.999902	9.7584e-05
Eosinophil cell count	0.014532	0.002639	3.74999e-08	474235	rs61798836	C	T	0.17025	0.3405	0.82975	0.000211179	5.96644e-05	0.99994	5.96679e-05
Eosinophil cell count	0.085887	0.010438	1.99986e-16	473763	rs146078144	A	G	0.009579	0.019158	0.990421	0.00737658	0.000139967	0.99986	0.000139986
Eosinophil cell count	-0.025253	0.003211	3.8699e-15	473775	rs34448954	T	C	0.106374	0.212748	0.893626	0.000637714	0.00012124	0.999879	0.000121255
Eosinophil cell count	0.017702	0.001998	8.31955e-19	474225	rs1099448	T	C	0.466357	0.932714	0.533643	0.000313361	0.000155971	0.999844	0.000155995
Eosinophil cell count	-0.026789	0.004469	2.1e-09	472836	rs17849501	T	C	0.052001	0.104002	0.947999	0.000717651	7.07559e-05	0.999929	7.07609e-05
Eosinophil cell count	-0.032696	0.002257	1.6099e-47	474236	rs1036332	C	A	0.737405	1.47481	0.262595	0.00106903	0.000414011	0.999586	0.000414182
Eosinophil cell count	0.019184	0.002719	1.80011e-12	474234	rs4908835	C	T	0.161355	0.32271	0.838645	0.000368026	9.96022e-05	0.9999	9.96121e-05
Eosinophil cell count	-0.011422	0.002078	3.95003e-08	471742	rs2282718	A	G	0.37278	0.74556	0.62722	0.000130462	6.1008e-05	0.999939	6.10117e-05
Eosinophil cell count	-0.015066	0.002099	7.38074e-13	474234	rs6670664	A	T	0.662541	1.32508	0.337459	0.000226984	0.000101499	0.999899	0.000101509
Eosinophil cell count	-0.033306	0.004033	1.57e-16	474224	rs7556106	A	G	0.064255	0.12851	0.935745	0.00110929	0.000133395	0.999867	0.000133413
Eosinophil cell count	0.026184	0.002014	1.26999e-38	474233	rs1004870	T	C	0.588952	1.1779	0.411048	0.000685602	0.000331951	0.999668	0.000332062
Eosinophil cell count	0.021187	0.003449	8.31994e-10	474235	rs71628184	T	C	0.094165	0.18833	0.905835	0.000448889	7.65786e-05	0.999923	7.65845e-05
Eosinophil cell count	-0.015397	0.002044	5.22998e-14	474231	rs4652560	T	A	0.617764	1.23553	0.382236	0.000237068	0.000111958	0.999888	0.000111971
Eosinophil cell count	-0.041656	0.003072	7.47997e-42	474236	rs17668272	T	G	0.117796	0.235592	0.882204	0.00173522	0.000360649	0.999639	0.000360779
Eosinophil cell count	0.01933	0.002017	9.88098e-22	474237	rs159963	A	C	0.581974	1.16395	0.418026	0.000373649	0.000181803	0.999818	0.000181836
Eosinophil cell count	-0.041319	0.00328	2.35993e-36	472800	rs12408934	A	G	0.10259	0.20518	0.89741	0.00170726	0.000314359	0.999686	0.000314458
Eosinophil cell count	0.050131	0.005645	7.05018e-19	471757	rs41313381	A	C	0.030679	0.061358	0.969321	0.00251312	0.000149469	0.999851	0.000149491
Eosinophil cell count	0.012802	0.002003	1.68e-10	472834	rs556063	G	A	0.573536	1.14707	0.426464	0.000163891	8.01731e-05	0.99992	8.01795e-05
Eosinophil cell count	0.012279	0.002018	1.2e-09	472835	rs2242193	A	G	0.421302	0.842604	0.578698	0.000150774	7.35193e-05	0.999926	7.35247e-05
Eosinophil cell count	0.015482	0.002189	1.59001e-12	473153	rs10900595	A	C	0.713282	1.42656	0.286718	0.000239692	9.80393e-05	0.999902	9.80489e-05
Eosinophil cell count	-0.0334	0.005569	2.07e-09	473776	rs4149909	G	A	0.032649	0.065298	0.967351	0.00111556	7.04656e-05	0.99993	7.04705e-05
Eosinophil cell count	-0.01328	0.002	3.22998e-11	473144	rs12097268	A	T	0.482039	0.964078	0.517961	0.000176358	8.80654e-05	0.999912	8.80732e-05
Eosinophil cell count	0.021853	0.002002	1.05999e-27	471424	rs2502995	C	T	0.57046	1.14092	0.42954	0.000477554	0.000234035	0.999766	0.00023409
Eosinophil cell count	0.018785	0.003065	9.14998e-10	474227	rs4310436	A	G	0.119611	0.239222	0.880389	0.000352876	7.43187e-05	0.999926	7.43242e-05
Eosinophil cell count	0.037659	0.003052	6.06038e-35	474233	rs6684992	T	A	0.119465	0.23893	0.880535	0.0014182	0.00029837	0.999702	0.000298459
Eosinophil cell count	0.022538	0.002042	2.80996e-28	471257	rs10782957	T	C	0.621606	1.24321	0.378394	0.000507961	0.000238957	0.999761	0.000239014
Eosinophil cell count	-0.013755	0.002224	6.41003e-10	471754	rs201883150	T	C	0.721728	1.44346	0.278272	0.0001892	7.59966e-05	0.999924	7.60024e-05
Eosinophil cell count	0.015638	0.002185	8.56052e-13	444895	rs9428321	C	T	0.666938	1.33388	0.333062	0.000244547	0.000108643	0.999891	0.000108655
Eosinophil cell count	-0.041331	0.002388	4.8899e-67	473291	rs11204682	T	G	0.223016	0.446032	0.776984	0.00170825	0.000592011	0.999408	0.000592362
Eosinophil cell count	0.020115	0.002015	1.9002e-23	474236	rs6672031	G	C	0.48634	0.97268	0.51366	0.000404613	0.000202156	0.999798	0.000202196
Eosinophil cell count	0.011114	0.002036	4.93003e-08	473294	rs11120043	T	C	0.608251	1.2165	0.391749	0.000123521	5.88656e-05	0.999941	5.88691e-05
Eosinophil cell count	0.026773	0.004244	2.90998e-10	472836	rs708776	T	G	0.940532	1.88106	0.059468	0.000716794	8.01828e-05	0.99992	8.01892e-05
Eosinophil cell count	-0.030245	0.004452	1.13006e-11	474234	rs62105489	T	C	0.052894	0.105788	0.947106	0.00091476	9.1652e-05	0.999908	9.16604e-05
Eosinophil cell count	-0.022977	0.00198	4.08978e-31	473295	rs11695281	T	C	0.514407	1.02881	0.485593	0.000527943	0.000263752	0.999736	0.000263822
Eosinophil cell count	-0.015959	0.002001	1.57e-15	474232	rs778756	G	A	0.579738	1.15948	0.420262	0.00025469	0.000124106	0.999876	0.000124122
Eosinophil cell count	0.03047	0.002346	1.51985e-38	472836	rs7593992	C	T	0.768386	1.53677	0.231614	0.000928421	0.00033046	0.99967	0.000330569
Eosinophil cell count	0.02494	0.002947	2.73968e-17	471756	rs10195713	T	C	0.864395	1.72879	0.135605	0.000622004	0.000145818	0.999854	0.000145839
Eosinophil cell count	0.014022	0.002144	6.31975e-11	435514	rs6741307	T	C	0.639529	1.27906	0.360471	0.000196616	9.06526e-05	0.999909	9.06609e-05
Eosinophil cell count	0.012505	0.002046	1.02e-09	473298	rs2713548	T	C	0.632646	1.26529	0.367354	0.000156375	7.26847e-05	0.999927	7.269e-05
Eosinophil cell count	-0.017647	0.002487	1.33015e-12	474233	rs17682575	T	C	0.201301	0.402602	0.798699	0.000311417	0.000100138	0.9999	0.000100148
Eosinophil cell count	-0.014768	0.002222	3.10027e-11	474195	rs11684770	G	A	0.270352	0.540704	0.729648	0.000218094	8.60432e-05	0.999914	8.60506e-05
Eosinophil cell count	-0.01729	0.002383	4.18023e-13	473154	rs11888323	G	A	0.778072	1.55614	0.221928	0.000298944	0.000103241	0.999897	0.000103252
Eosinophil cell count	0.012393	0.002113	4.61998e-09	473296	rs13033333	G	C	0.32279	0.64558	0.67721	0.000153586	6.7147e-05	0.999933	6.71515e-05
Eosinophil cell count	0.018666	0.002183	1.29987e-17	470981	rs1427499	G	A	0.710269	1.42054	0.289731	0.00034842	0.0001434	0.999857	0.000143421
Eosinophil cell count	-0.032272	0.005559	6.56992e-09	473298	rs76908370	G	A	0.036338	0.072676	0.963662	0.00104148	7.29403e-05	0.999927	7.29456e-05
Eosinophil cell count	0.026904	0.004517	2.65003e-09	473295	rs62183994	T	C	0.050879	0.101758	0.949121	0.000723825	6.99075e-05	0.99993	6.99124e-05
Eosinophil cell count	0.050096	0.003754	1.42988e-40	473296	rs35409523	A	G	0.075881	0.151762	0.924119	0.00250961	0.000351963	0.999648	0.000352087
Eosinophil cell count	-0.011666	0.002017	7.57007e-09	472213	rs4675190	T	C	0.591061	1.18212	0.408939	0.000136096	6.57907e-05	0.999934	6.57951e-05
Eosinophil cell count	-0.024133	0.003931	8.53002e-10	474233	rs80066203	T	C	0.067935	0.13587	0.932065	0.000582402	7.37552e-05	0.999926	7.37606e-05
Eosinophil cell count	-0.026862	0.003797	1.54989e-12	472359	rs113542380	A	G	0.075059	0.150118	0.924941	0.000721567	0.00010019	0.9999	0.0001002
Eosinophil cell count	-0.014387	0.00214	1.85994e-11	474231	rs11886928	G	T	0.30847	0.61694	0.69153	0.000206986	8.83069e-05	0.999912	8.83147e-05
Eosinophil cell count	-0.078905	0.002186	1e-200	473298	rs10208293	A	G	0.286689	0.573378	0.713311	0.006226	0.00254641	0.997454	0.00255291
Eosinophil cell count	0.099069	0.012308	8.73977e-16	471439	rs140509806	A	G	0.008506	0.017012	0.991494	0.00981467	0.000165547	0.999834	0.000165574
Eosinophil cell count	0.014595	0.002535	8.81008e-09	471755	rs1257192	G	A	0.812097	1.62419	0.187903	0.000213014	6.50099e-05	0.999935	6.50142e-05
Eosinophil cell count	-0.018295	0.002373	1.32008e-14	472217	rs925966	G	C	0.759472	1.51894	0.240528	0.000334707	0.000122285	0.999878	0.0001223
Eosinophil cell count	-0.024455	0.003003	3.99025e-16	473296	rs79716587	A	G	0.126529	0.253058	0.873471	0.000598047	0.000132192	0.999868	0.000132209
Eosinophil cell count	0.023183	0.002529	5.10035e-20	473289	rs7423615	T	C	0.187322	0.374644	0.812678	0.000537451	0.000163635	0.999836	0.000163662
Eosinophil cell count	0.028355	0.003673	1.21004e-14	435972	rs11495865	A	G	0.086693	0.173386	0.913307	0.000804006	0.000127318	0.999873	0.000127334
Eosinophil cell count	-0.02669	0.002104	7.54918e-37	473295	rs346835	T	C	0.328293	0.656586	0.671707	0.000712356	0.000314173	0.999686	0.000314272
Eosinophil cell count	0.012913	0.002026	1.90999e-10	472208	rs11890306	T	C	0.423414	0.846828	0.576586	0.000166746	8.14167e-05	0.999919	8.14233e-05
Eosinophil cell count	-0.014675	0.002302	1.89998e-10	474236	rs10165678	A	G	0.757518	1.51504	0.242482	0.000215356	7.9115e-05	0.999921	7.91212e-05
Eosinophil cell count	0.01319	0.002318	1.29999e-08	474233	rs7591231	G	C	0.237633	0.475266	0.762367	0.000173976	6.30363e-05	0.999937	6.30402e-05
Eosinophil cell count	0.018707	0.002006	1.18987e-20	472837	rs7569084	T	C	0.584311	1.16862	0.415689	0.000349952	0.000170001	0.99983	0.00017003
Eosinophil cell count	-0.015655	0.002102	1e-13	472834	rs699664	T	C	0.329576	0.659152	0.670424	0.000245079	0.000108303	0.999892	0.000108315
Eosinophil cell count	0.013265	0.002402	3.40997e-08	472144	rs10174238	A	G	0.765591	1.53118	0.234409	0.00017596	6.31561e-05	0.999937	6.31601e-05
Eosinophil cell count	0.016967	0.002127	1.54989e-15	473297	rs1047891	A	C	0.315457	0.630914	0.684543	0.000287879	0.000124331	0.999876	0.000124347
Eosinophil cell count	-0.063977	0.002243	8.35603e-179	473293	rs6750754	G	T	0.264203	0.528406	0.735797	0.00409306	0.00159138	0.998409	0.00159392
Eosinophil cell count	-0.032126	0.002589	2.52e-35	472835	rs1057258	T	C	0.178094	0.356188	0.821906	0.00103208	0.000302145	0.999698	0.000302236
Eosinophil cell count	-0.045886	0.002267	4.73042e-91	473295	rs34290285	A	G	0.257132	0.514264	0.742868	0.00210552	0.000804374	0.999196	0.000805022
Eosinophil cell count	0.047465	0.002032	1.1695e-120	473149	rs2579506	A	G	0.386176	0.772352	0.613824	0.00225293	0.00106809	0.998932	0.00106923
Eosinophil cell count	-0.014362	0.002511	1.09001e-08	466515	rs4849748	C	T	0.266942	0.533884	0.733058	0.000206267	8.07263e-05	0.999919	8.07328e-05
Eosinophil cell count	-0.012188	0.001986	8.69e-10	472834	rs1406449	C	T	0.461666	0.923332	0.538334	0.000148547	7.38371e-05	0.999926	7.38425e-05
Eosinophil cell count	0.01471	0.002192	2.03002e-11	473292	rs10930337	T	C	0.284759	0.569518	0.715241	0.000216384	8.81425e-05	0.999912	8.81502e-05
Eosinophil cell count	0.017166	0.002002	1.03992e-17	473296	rs6731125	C	T	0.564761	1.12952	0.435239	0.000294672	0.000144864	0.999855	0.000144885
Eosinophil cell count	-0.01748	0.002545	6.74062e-12	474234	rs1672753	T	C	0.811014	1.62203	0.188986	0.00030555	9.36636e-05	0.999906	9.36724e-05
Eosinophil cell count	-0.018354	0.00269	9.25977e-12	473153	rs9872485	G	T	0.164017	0.328034	0.835983	0.000336869	9.238e-05	0.999908	9.23885e-05
Eosinophil cell count	-0.012742	0.002239	1.29999e-08	474236	rs9840310	G	A	0.734621	1.46924	0.265379	0.000162359	6.33046e-05	0.999937	6.33086e-05
Eosinophil cell count	-0.018868	0.002069	8.07979e-20	474231	rs2399441	C	T	0.350554	0.701108	0.649446	0.000356001	0.000162099	0.999838	0.000162125
Eosinophil cell count	-0.046211	0.007975	7.05001e-09	473296	rs112255429	A	G	0.016576	0.033152	0.983424	0.00213546	6.96212e-05	0.99993	6.9626e-05
Eosinophil cell count	0.037235	0.003255	2.91005e-30	473296	rs73205140	C	T	0.104781	0.209562	0.895219	0.00138645	0.000260103	0.99974	0.00026017
Eosinophil cell count	-0.050934	0.006129	1e-16	474215	rs900382	T	C	0.027281	0.054562	0.972719	0.00259427	0.000137687	0.999862	0.000137706
Eosinophil cell count	-0.015734	0.002175	4.84953e-13	472215	rs4680250	G	C	0.692997	1.38599	0.307003	0.000247559	0.000105337	0.999895	0.000105348
Eosinophil cell count	0.023638	0.002297	8.30042e-25	474236	rs3950296	G	C	0.244421	0.488842	0.755579	0.000558755	0.000206381	0.999794	0.000206424
Eosinophil cell count	-0.024041	0.002591	1.83992e-20	472827	rs7636495	A	G	0.180819	0.361638	0.819181	0.00057797	0.000171222	0.999829	0.000171251
Eosinophil cell count	0.036335	0.002238	3.29003e-59	473154	rs6787336	A	G	0.287462	0.574924	0.712538	0.00132023	0.00054084	0.999459	0.000541133
Eosinophil cell count	0.012539	0.002073	1.5e-09	473155	rs12487980	A	C	0.633844	1.26769	0.366156	0.000157227	7.29801e-05	0.999927	7.29854e-05
Eosinophil cell count	-0.024714	0.001979	9.54993e-36	473297	rs1131199	G	C	0.529533	1.05907	0.470467	0.000610782	0.000304325	0.999696	0.000304418
Eosinophil cell count	-0.022708	0.004079	2.65003e-08	473298	rs2942062	G	A	0.937362	1.87472	0.062638	0.000515653	6.05526e-05	0.999939	6.05563e-05
Eosinophil cell count	-0.065055	0.008158	1.6099e-15	474234	rs115697464	C	T	0.015017	0.030034	0.984983	0.00423215	0.0001252	0.999875	0.000125215
Eosinophil cell count	-0.023407	0.003083	3.26964e-14	473155	rs76830965	A	C	0.117642	0.235284	0.882358	0.000547888	0.000113744	0.999886	0.000113757
Eosinophil cell count	0.014516	0.00205	1.48013e-12	472834	rs4074672	T	C	0.369285	0.73857	0.630715	0.000210714	9.81564e-05	0.999902	9.81661e-05
Eosinophil cell count	0.028359	0.002157	1.93019e-39	474234	rs9815874	T	C	0.299538	0.599076	0.700462	0.000804233	0.00033748	0.999663	0.000337594
Eosinophil cell count	0.013608	0.002151	2.59998e-10	473152	rs9818987	T	C	0.305904	0.611808	0.694096	0.000185178	7.86363e-05	0.999921	7.86425e-05
Eosinophil cell count	-0.029644	0.002019	9.46891e-49	474232	rs2920505	A	G	0.601796	1.20359	0.398204	0.000878767	0.000421171	0.999579	0.000421349
Eosinophil cell count	0.015579	0.002021	1.32008e-14	474234	rs13073683	C	T	0.399148	0.798296	0.600852	0.000242705	0.000116415	0.999884	0.000116429
Eosinophil cell count	0.025996	0.002063	2.33024e-36	474234	rs7646283	T	C	0.367733	0.735466	0.632267	0.000675792	0.000314251	0.999686	0.000314349
Eosinophil cell count	0.060029	0.010455	9.63008e-09	473800	rs73072498	C	T	0.009171	0.018342	0.990829	0.00360348	6.54889e-05	0.999935	6.54932e-05
Eosinophil cell count	0.017597	0.002617	1.82012e-11	474229	rs7646695	T	C	0.17966	0.35932	0.82034	0.000309654	9.12751e-05	0.999909	9.12835e-05
Eosinophil cell count	-0.015075	0.002618	8.68001e-09	474235	rs2683913	G	A	0.826856	1.65371	0.173144	0.000227256	6.50702e-05	0.999935	6.50744e-05
Eosinophil cell count	0.020226	0.00199	3.0903e-24	474234	rs1353286	G	T	0.453022	0.906044	0.546978	0.000409091	0.00020274	0.999797	0.000202781
Eosinophil cell count	0.016017	0.002304	3.74024e-12	474237	rs7649812	G	C	0.242796	0.485592	0.757204	0.000256544	9.43293e-05	0.999906	9.43382e-05
Eosinophil cell count	0.120719	0.003053	1e-200	473295	rs4857909	G	A	0.87972	1.75944	0.12028	0.0145731	0.00308403	0.996916	0.00309357
Eosinophil cell count	-0.016486	0.002573	1.51999e-10	474236	rs73238201	T	C	0.179352	0.358704	0.820648	0.000271788	8.00062e-05	0.99992	8.00126e-05
Eosinophil cell count	-0.021552	0.003092	3.29003e-12	474234	rs73046033	G	T	0.116838	0.233676	0.883162	0.000464489	9.58583e-05	0.999904	9.58675e-05
Eosinophil cell count	-0.014931	0.002013	1.24997e-13	472834	rs2089979	G	A	0.415851	0.831702	0.584149	0.000222935	0.00010831	0.999892	0.000108322
Eosinophil cell count	0.011264	0.001984	1.41e-08	471754	rs9837045	A	G	0.455368	0.910736	0.544632	0.000126878	6.29334e-05	0.999937	6.29373e-05
Eosinophil cell count	0.018736	0.002017	1.67996e-20	470486	rs155266	A	T	0.571302	1.1426	0.428698	0.000351038	0.00017195	0.999828	0.000171979
Eosinophil cell count	0.062272	0.004111	8.8308e-52	472835	rs2228467	C	T	0.061584	0.123168	0.938416	0.0038778	0.000448207	0.999552	0.000448408
Eosinophil cell count	0.026306	0.002187	2.6903e-33	473153	rs9835307	C	T	0.658298	1.3166	0.341702	0.000692006	0.000311322	0.999689	0.000311419
Eosinophil cell count	0.018183	0.002001	1.08993e-19	469340	rs4618204	C	T	0.443836	0.887672	0.556164	0.000330621	0.000163225	0.999837	0.000163252
Eosinophil cell count	-0.032276	0.004596	2.25009e-12	474237	rs1516527	C	T	0.951148	1.9023	0.048852	0.00104174	9.68099e-05	0.999903	9.68193e-05
Eosinophil cell count	0.013079	0.002033	1.28e-10	473292	rs1828803	A	C	0.392417	0.784834	0.607583	0.00017106	8.15704e-05	0.999918	8.1577e-05
Eosinophil cell count	-0.014708	0.002434	1.55998e-09	474231	rs7687708	G	T	0.219981	0.439962	0.780019	0.000216325	7.42382e-05	0.999926	7.42437e-05
Eosinophil cell count	-0.018776	0.002261	1.05003e-16	474236	rs1479918	T	A	0.259813	0.519626	0.740187	0.000352538	0.000135593	0.999864	0.000135612
Eosinophil cell count	-0.01384	0.002491	2.84001e-08	473156	rs13139941	G	A	0.802896	1.60579	0.197104	0.000191546	6.06257e-05	0.999939	6.06294e-05
Eosinophil cell count	0.013917	0.002161	1.22e-10	474232	rs7441808	G	A	0.301163	0.602326	0.698837	0.000193683	8.15265e-05	0.999918	8.15331e-05
Eosinophil cell count	0.015386	0.0024	1.5e-10	473298	rs62308111	T	G	0.221457	0.442914	0.778543	0.000236729	8.16307e-05	0.999918	8.16374e-05
Eosinophil cell count	-0.026611	0.00433	8.21997e-10	474236	rs13105682	G	T	0.059685	0.11937	0.940315	0.000708145	7.94861e-05	0.999921	7.94924e-05
Eosinophil cell count	-0.063217	0.006522	3.46976e-22	474233	rs113473633	G	A	0.026223	0.052446	0.973777	0.00399639	0.000204098	0.999796	0.00020414
Eosinophil cell count	0.019253	0.002213	3.48017e-18	473297	rs11931711	T	C	0.282445	0.56489	0.717555	0.000370678	0.00015025	0.99985	0.000150273
Eosinophil cell count	-0.026078	0.004658	2.21998e-08	474237	rs76981581	G	C	0.047887	0.095774	0.952113	0.000680062	6.20133e-05	0.999938	6.20171e-05
Eosinophil cell count	-0.054823	0.002551	2.34963e-102	474230	rs13138355	T	C	0.185539	0.371078	0.814461	0.00300556	0.000908366	0.999092	0.000909192
Eosinophil cell count	-0.014365	0.002015	1.05999e-12	473153	rs2566133	C	T	0.583621	1.16724	0.416379	0.000206353	0.000100291	0.9999	0.000100301
Eosinophil cell count	0.015459	0.002118	2.99985e-13	473296	rs13120371	G	A	0.327238	0.654476	0.672762	0.000238981	0.000105225	0.999895	0.000105236
Eosinophil cell count	0.011627	0.00206	1.71002e-08	474235	rs1365623	T	C	0.37246	0.74492	0.62754	0.000135187	6.31955e-05	0.999937	6.31995e-05
Eosinophil cell count	0.067388	0.002418	8.22243e-171	474216	rs73232881	C	T	0.213178	0.426356	0.786822	0.00454114	0.0015234	0.998477	0.00152572
Eosinophil cell count	0.023016	0.002342	9.03025e-23	474233	rs746550	T	C	0.235899	0.471798	0.764101	0.000529736	0.000190971	0.999809	0.000191007
Eosinophil cell count	0.028502	0.003838	1.17004e-13	472215	rs16903574	G	C	0.077849	0.155698	0.922151	0.000812364	0.000116637	0.999883	0.00011665
Eosinophil cell count	-0.01983	0.002155	3.67029e-20	471741	rs34495	T	G	0.304172	0.608344	0.695828	0.000393229	0.000166455	0.999834	0.000166483
Eosinophil cell count	-0.023358	0.00247	3.37987e-21	474234	rs10059018	T	G	0.200806	0.401612	0.799194	0.000545596	0.000175118	0.999825	0.000175148
Eosinophil cell count	-0.024038	0.004027	2.45002e-09	474235	rs60646393	A	G	0.065569	0.131138	0.934431	0.000577825	7.08064e-05	0.999929	7.08114e-05
Eosinophil cell count	0.019467	0.002102	2.16023e-20	474227	rs6556313	G	A	0.332338	0.664676	0.667662	0.000378964	0.000168176	0.999832	0.000168205
Eosinophil cell count	-0.034985	0.00209	7.62079e-63	474235	rs10472984	G	C	0.339875	0.67975	0.660125	0.00122395	0.000549211	0.999451	0.000549513
Eosinophil cell count	0.024854	0.003415	3.53997e-13	474234	rs139640694	G	A	0.092902	0.185804	0.907098	0.000617721	0.000104112	0.999896	0.000104123
Eosinophil cell count	0.040325	0.002063	4.71954e-85	474235	rs79881201	T	C	0.35982	0.71964	0.64018	0.00162611	0.000749145	0.999251	0.000749707
Eosinophil cell count	-0.025354	0.003019	4.83949e-17	474234	rs73272842	A	G	0.122779	0.245558	0.877221	0.000642825	0.00013847	0.999862	0.000138489
Eosinophil cell count	0.015023	0.001999	5.94977e-14	472835	rs2431097	T	C	0.485547	0.971094	0.514453	0.000225691	0.000112751	0.999887	0.000112764
Eosinophil cell count	-0.016026	0.001984	6.91035e-16	473295	rs4703730	T	C	0.516976	1.03395	0.483024	0.000256833	0.000128268	0.999872	0.000128285
Eosinophil cell count	-0.02124	0.00303	2.4598e-12	472835	rs244689	G	A	0.876598	1.7532	0.123402	0.000451138	9.76027e-05	0.999902	9.76122e-05
Eosinophil cell count	0.016911	0.00307	3.70997e-08	472837	rs3756374	T	G	0.119107	0.238214	0.880893	0.000285982	6.00107e-05	0.99994	6.00143e-05
Eosinophil cell count	0.024145	0.002349	9.47109e-25	474233	rs10062687	G	T	0.232866	0.465732	0.767134	0.000582981	0.000208287	0.999792	0.00020833
Eosinophil cell count	-0.013812	0.002386	7.29995e-09	473155	rs66735324	G	A	0.220762	0.441524	0.779238	0.000190771	6.56353e-05	0.999934	6.56396e-05
Eosinophil cell count	0.049978	0.002605	5.48025e-82	474236	rs152197	T	C	0.175499	0.350998	0.824501	0.0024978	0.000722859	0.999277	0.000723382
Eosinophil cell count	-0.072098	0.002004	1e-200	473133	rs12515180	T	C	0.425948	0.851896	0.574052	0.00519812	0.00254205	0.997458	0.00254853
Eosinophil cell count	0.014451	0.001983	3.25987e-13	474234	rs4703589	C	T	0.532652	1.0653	0.467348	0.000208831	0.00010397	0.999896	0.000103981
Eosinophil cell count	0.015221	0.002308	4.38026e-11	474237	rs2568928	G	A	0.756846	1.51369	0.243154	0.000231679	8.52718e-05	0.999915	8.5279e-05
Eosinophil cell count	0.040023	0.002035	4.81948e-86	474213	rs7700687	T	C	0.617223	1.23445	0.382777	0.00160184	0.000756898	0.999243	0.000757471
Eosinophil cell count	0.039484	0.002008	5.38022e-86	474231	rs56330463	C	T	0.55326	1.10652	0.44674	0.00155899	0.000770649	0.999229	0.000771243
Eosinophil cell count	-0.014427	0.002142	1.67996e-11	474226	rs62385501	A	T	0.308103	0.616206	0.691897	0.000208138	8.874e-05	0.999911	8.87479e-05
Eosinophil cell count	0.01321	0.002024	6.95024e-11	471424	rs9392525	C	T	0.57553	1.15106	0.42447	0.000174504	8.5261e-05	0.999915	8.52683e-05
Eosinophil cell count	-0.012238	0.002181	2.07e-08	470484	rs3812206	T	C	0.300301	0.600602	0.699699	0.000149769	6.29389e-05	0.999937	6.29428e-05
Eosinophil cell count	-0.054579	0.002014	1.1298e-161	472694	rs7382061	C	T	0.590665	1.18133	0.409335	0.00297887	0.00144046	0.99856	0.00144254
Eosinophil cell count	0.050023	0.002537	1.75995e-86	471739	rs6924350	C	A	0.18447	0.36894	0.81553	0.0025023	0.000752896	0.999247	0.000753464
Eosinophil cell count	0.036768	0.004882	5.26987e-14	472377	rs62395833	C	G	0.043064	0.086128	0.956936	0.00135189	0.000111421	0.999889	0.000111433
Eosinophil cell count	0.061635	0.002048	6.38263e-199	473151	rs28383314	C	T	0.624131	1.24826	0.375869	0.00379887	0.00178237	0.998218	0.00178555
Eosinophil cell count	-0.037712	0.003739	6.82967e-24	470025	rs6930635	C	T	0.078494	0.156988	0.921506	0.00142219	0.000205742	0.999794	0.000205785
Eosinophil cell count	0.01731	0.002455	1.83992e-12	472836	rs7764278	T	G	0.205108	0.410216	0.794892	0.000299636	9.77046e-05	0.999902	9.77141e-05
Eosinophil cell count	-0.018804	0.002566	2.40991e-13	474234	rs783646	C	G	0.816656	1.63331	0.183344	0.00035359	0.000105885	0.999894	0.000105897
Eosinophil cell count	-0.025341	0.001998	8.13018e-37	470310	rs12209219	C	T	0.474823	0.949646	0.525177	0.000642166	0.000320269	0.99968	0.000320372
Eosinophil cell count	0.016659	0.002027	2.18978e-16	474233	rs6924387	G	A	0.410173	0.820346	0.589827	0.000277522	0.000134283	0.999866	0.000134301
Eosinophil cell count	0.038205	0.005388	1.38995e-12	474233	rs149110519	T	C	0.035905	0.07181	0.964095	0.00145962	0.000101052	0.999899	0.000101062
Eosinophil cell count	0.012677	0.001998	2.27002e-10	473773	rs3093023	A	G	0.43381	0.86762	0.56619	0.000160706	7.8945e-05	0.999921	7.89513e-05
Eosinophil cell count	0.016029	0.002573	4.79005e-10	473155	rs2788211	C	T	0.81734	1.63468	0.18266	0.000256929	7.67165e-05	0.999923	7.67224e-05
Eosinophil cell count	-0.042947	0.002125	8.34065e-91	471744	rs1611236	A	G	0.322915	0.64583	0.677085	0.00184444	0.000806542	0.999193	0.000807193
Eosinophil cell count	0.029847	0.003774	2.72019e-15	474234	rs73428834	T	C	0.074788	0.149576	0.925212	0.000890843	0.000123283	0.999877	0.000123299
Eosinophil cell count	0.022029	0.002803	4.04017e-15	474236	rs9349322	C	A	0.146915	0.29383	0.853085	0.000485277	0.00012164	0.999878	0.000121655
Eosinophil cell count	0.015769	0.00199	2.41991e-15	474232	rs2025489	G	A	0.526005	1.05201	0.473995	0.000248661	0.000123994	0.999876	0.00012401
Eosinophil cell count	-0.042179	0.002073	5.68984e-92	474234	rs62408224	G	A	0.350368	0.700736	0.649632	0.00177907	0.000809868	0.99919	0.000810525
Eosinophil cell count	-0.030736	0.002069	6.82967e-50	473100	rs12208103	T	C	0.378399	0.756798	0.621601	0.000944702	0.000444413	0.999556	0.00044461
Eosinophil cell count	-0.045367	0.002292	3.68978e-87	474216	rs9389268	G	A	0.2561	0.5122	0.7439	0.00205816	0.000784213	0.999216	0.000784829
Eosinophil cell count	-0.044847	0.005802	1.13006e-14	474236	rs113496608	A	G	0.030304	0.060608	0.969696	0.00201125	0.000118204	0.999882	0.000118218
Eosinophil cell count	-0.05238	0.003544	2.25009e-49	471426	rs6904506	C	T	0.088477	0.176954	0.911523	0.00274366	0.000442547	0.999557	0.000442743
Eosinophil cell count	0.028194	0.002567	5.00956e-28	473292	rs3846855	A	G	0.182937	0.365874	0.817063	0.000794902	0.00023763	0.999762	0.000237686
Eosinophil cell count	-0.020541	0.002187	6.16027e-21	472833	rs2894401	G	A	0.705252	1.4105	0.294748	0.000421933	0.000175416	0.999825	0.000175446
Eosinophil cell count	0.018996	0.002863	3.39e-11	474223	rs526369	G	A	0.143107	0.286214	0.856893	0.000360848	8.84997e-05	0.999912	8.85075e-05
Eosinophil cell count	0.025659	0.003539	4.30031e-13	473156	rs13207791	G	A	0.088551	0.177102	0.911449	0.000658384	0.000106276	0.999894	0.000106287
Eosinophil cell count	-0.030068	0.004266	1.88018e-12	471423	rs56195338	A	G	0.057715	0.11543	0.942285	0.000904085	9.83354e-05	0.999902	9.83451e-05
Eosinophil cell count	-0.018993	0.002067	4.14954e-20	474231	rs71525665	A	G	0.362957	0.725914	0.637043	0.000360734	0.000166817	0.999833	0.000166845
Eosinophil cell count	0.042906	0.003317	3.05e-38	474233	rs60600003	G	T	0.100334	0.200668	0.899666	0.00184092	0.00033235	0.999668	0.00033246
Eosinophil cell count	-0.032542	0.002817	7.76068e-31	474232	rs12154498	C	A	0.854434	1.70887	0.145566	0.00105898	0.000263425	0.999737	0.000263494
Eosinophil cell count	-0.057741	0.010199	1.54e-08	472402	rs116888884	A	G	0.009792	0.019584	0.990208	0.00333402	6.46542e-05	0.999935	6.46583e-05
Eosinophil cell count	0.012392	0.001999	5.85006e-10	473289	rs7797428	T	C	0.469244	0.938488	0.530756	0.000153562	7.64903e-05	0.999924	7.64962e-05
Eosinophil cell count	0.042755	0.002044	3.99025e-97	473297	rs12530946	G	A	0.613323	1.22665	0.386677	0.00182799	0.000867045	0.999133	0.000867797
Eosinophil cell count	0.013204	0.002188	1.63001e-09	473295	rs1037674	T	G	0.292292	0.584584	0.707708	0.000174346	7.21294e-05	0.999928	7.21346e-05
Eosinophil cell count	0.077662	0.004051	7.06968e-82	474208	rs55879743	T	C	0.066369	0.132738	0.933631	0.00603139	0.00074746	0.999253	0.000748019
Eosinophil cell count	-0.020577	0.002021	2.54976e-24	474233	rs12705849	A	G	0.406896	0.813792	0.593104	0.000423413	0.000204366	0.999796	0.000204408
Eosinophil cell count	0.014646	0.002396	1.01e-09	472826	rs12540285	G	A	0.22062	0.44124	0.77938	0.000214505	7.3767e-05	0.999926	7.37725e-05
Eosinophil cell count	-0.011789	0.002035	7.07001e-09	474232	rs73086541	A	C	0.395121	0.790242	0.604879	0.000138981	6.64328e-05	0.999934	6.64372e-05
Eosinophil cell count	-0.061865	0.0031	1.59001e-88	474234	rs13226583	T	A	0.115701	0.231402	0.884299	0.00382728	0.00078317	0.999217	0.000783784
Eosinophil cell count	0.021919	0.002545	7.62957e-18	473147	rs8	T	C	0.204252	0.408504	0.795748	0.000480443	0.000156176	0.999844	0.0001562
Eosinophil cell count	-0.017818	0.001986	3.16009e-19	473292	rs3823536	A	G	0.467209	0.934418	0.532791	0.000317481	0.000158058	0.999842	0.000158083
Eosinophil cell count	0.015409	0.002059	7.49031e-14	474221	rs3110791	C	T	0.623422	1.24684	0.376578	0.000237437	0.000111485	0.999889	0.000111497
Eosinophil cell count	-0.01568	0.002237	2.48028e-12	474222	rs6956283	T	C	0.732752	1.4655	0.267248	0.000245862	9.62927e-05	0.999904	9.6302e-05
Eosinophil cell count	0.016938	0.002182	8.82064e-15	474233	rs10243429	C	T	0.29026	0.58052	0.70974	0.000286896	0.000118206	0.999882	0.00011822
Eosinophil cell count	0.013224	0.002242	3.74999e-09	472836	rs6979947	G	A	0.266399	0.532798	0.733601	0.000174874	6.83515e-05	0.999932	6.83562e-05
Eosinophil cell count	0.028325	0.002475	2.74979e-30	474215	rs6971710	A	G	0.201035	0.40207	0.798965	0.000802306	0.000257733	0.999742	0.000257799
Eosinophil cell count	-0.058285	0.002306	7.78037e-141	474226	rs57834782	A	T	0.244809	0.489618	0.755191	0.00339714	0.00125611	0.998744	0.00125769
Eosinophil cell count	-0.027253	0.002019	1.83021e-41	474232	rs4722171	G	A	0.592101	1.1842	0.407899	0.000742726	0.000358763	0.999641	0.000358891
Eosinophil cell count	-0.013773	0.002304	2.32001e-09	474234	rs10275896	C	T	0.24411	0.48822	0.75589	0.000189696	7.00054e-05	0.99993	7.00103e-05
Eosinophil cell count	0.099543	0.008004	1.80011e-35	473776	rs150640087	T	G	0.016244	0.032488	0.983756	0.00990881	0.000316688	0.999683	0.000316788
Eosinophil cell count	-0.029368	0.003538	1.07994e-16	474236	rs73118830	C	T	0.08553	0.17106	0.91447	0.000862479	0.000134917	0.999865	0.000134935
Eosinophil cell count	0.014247	0.002136	2.63998e-11	473140	rs62473720	G	A	0.317118	0.634236	0.682882	0.000202977	8.7911e-05	0.999912	8.79188e-05
Eosinophil cell count	0.017858	0.002055	3.8699e-18	474225	rs56179563	A	G	0.389076	0.778152	0.610924	0.000318908	0.000151606	0.999848	0.000151629
Eosinophil cell count	-0.020391	0.003453	3.62001e-09	473155	rs4240624	A	G	0.909011	1.81802	0.090989	0.000415793	6.87805e-05	0.999931	6.87852e-05
Eosinophil cell count	0.015869	0.002337	1.16011e-11	474228	rs295	C	A	0.235064	0.470128	0.764936	0.000251825	9.05608e-05	0.999909	9.0569e-05
Eosinophil cell count	0.027464	0.003402	7.19946e-16	474234	rs62539154	A	G	0.097259	0.194518	0.902741	0.000754271	0.00013245	0.999868	0.000132467
Eosinophil cell count	-0.016486	0.002181	4.24033e-14	474234	rs6986109	T	G	0.704331	1.40866	0.295669	0.000271788	0.000113199	0.999887	0.000113212
Eosinophil cell count	-0.026746	0.002705	5.10975e-23	471885	rs11786536	A	G	0.164896	0.329792	0.835104	0.000715349	0.000197015	0.999803	0.000197053
Eosinophil cell count	-0.040204	0.00211	7.1105e-81	472832	rs7840212	T	C	0.336961	0.673922	0.663039	0.00161636	0.000722249	0.999278	0.000722772
Eosinophil cell count	-0.013813	0.002036	1.20005e-11	473147	rs574183	G	A	0.388961	0.777922	0.611039	0.000190799	9.06945e-05	0.999909	9.07027e-05
Eosinophil cell count	0.011632	0.001991	5.33003e-09	472836	rs6999452	A	G	0.517717	1.03543	0.482283	0.000135303	6.75668e-05	0.999932	6.75713e-05
Eosinophil cell count	-0.01875	0.002958	2.39999e-10	474236	rs4870977	C	G	0.870857	1.74171	0.129143	0.000351562	7.9077e-05	0.999921	7.90833e-05
Eosinophil cell count	0.056854	0.006399	6.77954e-19	474237	rs4236746	G	A	0.975145	1.95029	0.024855	0.00323238	0.000156688	0.999843	0.000156712
Eosinophil cell count	-0.03098	0.0052	2.63003e-09	468999	rs117961539	A	G	0.039583	0.079166	0.960417	0.00095976	7.29729e-05	0.999927	7.29782e-05
Eosinophil cell count	-0.030733	0.002188	8.9002e-45	472824	rs12545733	C	T	0.703401	1.4068	0.296599	0.000944517	0.000394106	0.999606	0.000394261
Eosinophil cell count	0.013752	0.002266	1.32999e-09	473298	rs2979489	A	G	0.741697	1.48339	0.258303	0.000189118	7.24632e-05	0.999928	7.24685e-05
Eosinophil cell count	-0.017763	0.002133	8.58025e-17	474231	rs6989099	C	T	0.317295	0.63459	0.682705	0.000315524	0.000136697	0.999863	0.000136716
Eosinophil cell count	-0.013422	0.002387	1.90999e-08	474235	rs10100356	A	G	0.227209	0.454418	0.772791	0.00018015	6.32633e-05	0.999937	6.32673e-05
Eosinophil cell count	-0.014554	0.002057	1.53003e-12	471755	rs4739140	T	C	0.611355	1.22271	0.388645	0.000211819	0.000100656	0.999899	0.000100667
Eosinophil cell count	-0.019435	0.002427	1.22999e-15	474203	rs12681644	T	C	0.211927	0.423854	0.788073	0.000377719	0.000126169	0.999874	0.000126185
Eosinophil cell count	0.054559	0.004091	1.54989e-40	468770	rs34173062	A	G	0.072995	0.14599	0.927005	0.00297668	0.000402845	0.999597	0.000403007
Eosinophil cell count	0.024301	0.004327	2e-08	473297	rs7839946	C	T	0.056991	0.113982	0.943009	0.000590539	6.34747e-05	0.999937	6.34787e-05
Eosinophil cell count	-0.059758	0.005157	5.10035e-31	468083	rs45577137	G	A	0.045218	0.090436	0.954782	0.00357102	0.000308346	0.999692	0.000308441
Eosinophil cell count	-0.032851	0.002543	3.92013e-38	474237	rs7846314	T	A	0.186954	0.373908	0.813046	0.00107919	0.000328078	0.999672	0.000328186
Eosinophil cell count	-0.012203	0.002006	1.22e-09	474235	rs7009579	G	A	0.428946	0.857892	0.571054	0.000148913	7.2953e-05	0.999927	7.29583e-05
Eosinophil cell count	0.030412	0.004844	3.53997e-10	474236	rs13251643	T	A	0.044409	0.088818	0.955591	0.00092489	7.84988e-05	0.999922	7.8505e-05
Eosinophil cell count	0.012354	0.002145	8.70001e-09	474234	rs4366169	C	A	0.310424	0.620848	0.689576	0.000152621	6.53405e-05	0.999935	6.53448e-05
Eosinophil cell count	0.012099	0.002045	3.38003e-09	472833	rs7026022	C	A	0.377752	0.755504	0.622248	0.000146386	6.88176e-05	0.999931	6.88223e-05
Eosinophil cell count	-0.024311	0.002673	9.94031e-20	474228	rs72766638	A	C	0.164331	0.328662	0.835669	0.000591025	0.000162327	0.999838	0.000162353
Eosinophil cell count	0.012422	0.002012	6.82999e-10	474235	rs884634	C	T	0.415032	0.830064	0.584968	0.000154306	7.4925e-05	0.999925	7.49306e-05
Eosinophil cell count	0.035017	0.002033	1.83021e-66	474232	rs496475	G	T	0.387008	0.774016	0.612992	0.00122619	0.000581785	0.999418	0.000582124
Eosinophil cell count	-0.024681	0.002043	1.42004e-33	474232	rs911603	A	C	0.40355	0.8071	0.59645	0.000609152	0.000293242	0.999707	0.000293329
Eosinophil cell count	0.019109	0.002846	1.94984e-11	472838	rs466547	G	A	0.857978	1.71596	0.142022	0.000365154	8.89893e-05	0.999911	8.89972e-05
Eosinophil cell count	-0.050092	0.005908	2.39994e-17	474232	rs72695582	A	G	0.02972	0.05944	0.97028	0.00250921	0.000144715	0.999855	0.000144736
Eosinophil cell count	-0.029195	0.002556	3.44033e-30	474190	rs6479336	A	T	0.18496	0.36992	0.81504	0.000852348	0.000256983	0.999743	0.000257049
Eosinophil cell count	0.119573	0.011508	2.93968e-25	473801	rs114741563	C	T	0.007538	0.015076	0.992462	0.0142977	0.000213927	0.999786	0.000213973
Eosinophil cell count	0.060952	0.004113	1.22999e-49	473293	rs74612091	A	T	0.063075	0.12615	0.936925	0.00371515	0.000439105	0.999561	0.000439298
Eosinophil cell count	0.03239	0.002269	3.34965e-46	474228	rs7868130	T	C	0.258801	0.517602	0.741199	0.00104911	0.000402488	0.999598	0.00040265
Eosinophil cell count	0.017545	0.002213	2.33991e-15	474235	rs3731211	A	T	0.720317	1.44063	0.279683	0.000307827	0.00012403	0.999876	0.000124045
Eosinophil cell count	-0.093857	0.002265	1e-200	474235	rs2095044	C	T	0.742759	1.48552	0.257241	0.00880914	0.00336629	0.996634	0.00337766
Eosinophil cell count	0.020579	0.002274	1.50003e-19	472811	rs295273	A	G	0.255616	0.511232	0.744384	0.000423495	0.000161162	0.999839	0.000161188
Eosinophil cell count	-0.03128	0.005517	1.47001e-08	474236	rs143491704	G	C	0.035786	0.071572	0.964214	0.000978438	6.75227e-05	0.999932	6.75273e-05
Eosinophil cell count	0.020435	0.002192	1.18987e-20	474229	rs33982662	A	C	0.285267	0.570534	0.714733	0.000417589	0.000170284	0.99983	0.000170313
Eosinophil cell count	-0.031481	0.003346	5.33949e-21	472837	rs17482472	A	G	0.098902	0.197804	0.901098	0.000991053	0.000176646	0.999823	0.000176677
Eosinophil cell count	0.015663	0.002552	8.58005e-10	474234	rs4746153	C	G	0.185407	0.370814	0.814593	0.00024533	7.41049e-05	0.999926	7.41104e-05
Eosinophil cell count	0.020768	0.002521	1.85012e-16	473135	rs7897422	C	T	0.192058	0.384116	0.807942	0.00043131	0.000133854	0.999866	0.000133872
Eosinophil cell count	-0.029864	0.00202	1.9602e-49	473293	rs2497318	T	C	0.442619	0.885238	0.557381	0.000891858	0.000440056	0.99956	0.00044025
Eosinophil cell count	-0.015171	0.002675	1.45001e-08	472837	rs2505521	T	C	0.829154	1.65831	0.170846	0.000230159	6.52076e-05	0.999935	6.52119e-05
Eosinophil cell count	0.024275	0.002674	1.15001e-19	474234	rs495149	T	C	0.164184	0.328368	0.835816	0.000589276	0.00016173	0.999838	0.000161756
Eosinophil cell count	-0.020727	0.002869	5.20955e-13	474228	rs2419313	A	G	0.142533	0.285066	0.857467	0.000429609	0.000105011	0.999895	0.000105022
Eosinophil cell count	0.038017	0.002332	1.11995e-59	474232	rs1539174	G	C	0.23738	0.47476	0.76262	0.00144529	0.000523285	0.999477	0.000523559
Eosinophil cell count	-0.013614	0.002151	2.53e-10	470486	rs1323650	T	G	0.680787	1.36157	0.319213	0.000185341	8.05552e-05	0.999919	8.05616e-05
Eosinophil cell count	-0.043838	0.002049	1.54882e-101	474230	rs10995240	C	G	0.368331	0.736662	0.631669	0.00192177	0.000894251	0.999106	0.000895051
Eosinophil cell count	0.035325	0.002358	1.05003e-50	474231	rs2807740	T	C	0.76966	1.53932	0.23034	0.00124786	0.000442448	0.999558	0.000442644
Eosinophil cell count	-0.071743	0.009325	1.50003e-14	474234	rs72834751	T	C	0.01273	0.02546	0.98727	0.00514706	0.000129376	0.999871	0.000129393
Eosinophil cell count	0.036234	0.006364	1.28e-08	474233	rs71508968	A	G	0.025836	0.051672	0.974164	0.0013129	6.60876e-05	0.999934	6.6092e-05
Eosinophil cell count	0.019825	0.003316	2.30999e-09	472837	rs3747869	C	A	0.90083	1.80166	0.09917	0.000393031	7.0223e-05	0.99993	7.0228e-05
Eosinophil cell count	-0.043694	0.004952	1.17004e-18	472834	rs7080536	A	G	0.043176	0.086352	0.956824	0.00190917	0.000157742	0.999842	0.000157767
Eosinophil cell count	0.020196	0.00261	1.05003e-14	474236	rs11255507	G	T	0.17824	0.35648	0.82176	0.000407878	0.000119484	0.999881	0.000119499
Eosinophil cell count	-0.020516	0.002001	1.20005e-24	473155	rs2646438	A	G	0.565689	1.13138	0.434311	0.000420906	0.000206821	0.999793	0.000206863
Eosinophil cell count	-0.040434	0.002009	4.9204e-90	474236	rs962993	T	C	0.422478	0.844956	0.577522	0.00163491	0.000797804	0.999202	0.000798441
Eosinophil cell count	-0.034153	0.002028	1.3499e-63	470794	rs2992333	A	G	0.598657	1.19731	0.401343	0.00116643	0.000560508	0.999439	0.000560822
Eosinophil cell count	0.032917	0.001998	5.83042e-61	473291	rs634534	G	A	0.542475	1.08495	0.457525	0.00108353	0.000537855	0.999462	0.000538144
[truncated: 4,307 more rows]

## Sheet: TableS3.Kidney-related trait
Table S3. Genetic instruments of kidney-related traits.
Phenotype	Beta	Se	P	N	SNP	Effect_allele	Other_allele	Eaf	2MAF	1-MAF	B2	R2	1-R2	R2/(1-R2)	sum	F	n--k-1	k	(n--k-1)/K
Glomerular filtration rate (creatinine)	0.0079	0.0011	4.00037e-13	133413	rs267734	C	T	0.208	0.416	0.792	6.241e-05	2.05623e-05	0.999979	2.05628e-05	0.00117468	3.40572	133366	46	2899.26
Glomerular filtration rate (creatinine)	0.008	0.0014	6.4e-09	133413	rs3850625	A	G	0.097	0.194	0.903	6.4e-05	1.12116e-05	0.999989	1.12118e-05
Glomerular filtration rate (creatinine)	-0.0058	0.00092	1.89998e-09	133413	rs1800615	T	C	0.231	0.462	0.769	3.364e-05	1.19516e-05	0.999988	1.19517e-05
Glomerular filtration rate (creatinine)	0.0093	0.001	7.70016e-20	133413	rs6546838	G	A	0.252	0.504	0.748	8.649e-05	3.2606e-05	0.999967	3.26071e-05
Glomerular filtration rate (creatinine)	-0.0068	0.00092	3.40017e-14	133413	rs1260326	C	T	0.58	1.16	0.42	4.624e-05	2.25281e-05	0.999977	2.25286e-05
Glomerular filtration rate (creatinine)	-0.0096	0.001	2.29985e-21	133413	rs715	C	T	0.292	0.584	0.708	9.216e-05	3.81056e-05	0.999962	3.8107e-05
Glomerular filtration rate (creatinine)	-0.0052	0.00092	2.69998e-09	133413	rs3820716	A	G	0.5	1	0.5	2.704e-05	1.352e-05	0.999986	1.35202e-05
Glomerular filtration rate (creatinine)	-0.0049	0.00092	2.69998e-08	133413	rs2712184	A	C	0.541	1.082	0.459	2.401e-05	1.19243e-05	0.999988	1.19244e-05
Glomerular filtration rate (creatinine)	0.0064	0.00092	6.59933e-12	133413	rs807601	T	G	0.319	0.638	0.681	4.096e-05	1.77962e-05	0.999982	1.77965e-05
Glomerular filtration rate (creatinine)	0.0071	0.0012	9.59997e-09	133413	rs6795744	A	G	0.133	0.266	0.867	5.041e-05	1.16257e-05	0.999988	1.16258e-05
Glomerular filtration rate (creatinine)	0.0074	0.001	9.09913e-14	133413	rs2861422	T	C	0.248	0.496	0.752	5.476e-05	2.0425e-05	0.99998	2.04255e-05
Glomerular filtration rate (creatinine)	-0.011	0.00092	1.29987e-37	133413	rs17319721	A	G	0.42	0.84	0.58	0.000121	5.89512e-05	0.999941	5.89547e-05
Glomerular filtration rate (creatinine)	-0.0055	0.00092	4.70002e-10	133413	rs228611	A	G	0.447	0.894	0.553	3.025e-05	1.49551e-05	0.999985	1.49553e-05
Glomerular filtration rate (creatinine)	-0.0096	0.001	4.90004e-22	133413	rs6420094	G	A	0.367	0.734	0.633	9.216e-05	4.28196e-05	0.999957	4.28214e-05
Glomerular filtration rate (creatinine)	-0.0083	0.00092	1.69981e-20	133413	rs11959928	A	T	0.431	0.862	0.569	6.889e-05	3.3789e-05	0.999966	3.37902e-05
Glomerular filtration rate (creatinine)	0.011	0.0018	2.1e-09	133413	rs7735249	G	C	0.093	0.186	0.907	0.000121	2.04129e-05	0.99998	2.04134e-05
Glomerular filtration rate (creatinine)	-0.013	0.0014	4.40048e-19	133413	rs316009	C	T	0.903	1.806	0.097	0.000169	2.96058e-05	0.99997	2.96066e-05
Glomerular filtration rate (creatinine)	-0.01	0.0013	1.10002e-14	133413	rs12209517	G	C	0.096	0.192	0.904	0.0001	1.73568e-05	0.999983	1.73571e-05
Glomerular filtration rate (creatinine)	0.008	0.001	3.29989e-15	133413	rs9472135	C	T	0.266	0.532	0.734	6.4e-05	2.49912e-05	0.999975	2.49919e-05
Glomerular filtration rate (creatinine)	-0.0095	0.0014	1.09999e-10	133413	rs10277115	T	A	0.785	1.57	0.215	9.025e-05	3.04639e-05	0.99997	3.04648e-05
Glomerular filtration rate (creatinine)	0.0073	0.001	7.8001e-13	133413	rs848490	C	G	0.727	1.454	0.273	5.329e-05	2.1153e-05	0.999979	2.11535e-05
Glomerular filtration rate (creatinine)	0.0064	0.001	8.30004e-10	133413	rs1405809	A	G	0.235	0.47	0.765	4.096e-05	1.47272e-05	0.999985	1.47274e-05
Glomerular filtration rate (creatinine)	-0.013	0.0011	8.00018e-29	133413	rs7805747	A	G	0.296	0.592	0.704	0.000169	7.04338e-05	0.99993	7.04388e-05
Glomerular filtration rate (creatinine)	-0.0071	0.00092	1.69981e-15	133413	rs3758086	A	G	0.446	0.892	0.554	5.041e-05	2.4911e-05	0.999975	2.49116e-05
Glomerular filtration rate (creatinine)	0.0071	0.00092	4.30031e-15	133413	rs4744712	C	A	0.617	1.234	0.383	5.041e-05	2.38249e-05	0.999976	2.38254e-05
Glomerular filtration rate (creatinine)	-0.0052	0.00092	5.1e-09	133413	rs913423	A	G	0.535	1.07	0.465	2.704e-05	1.34538e-05	0.999987	1.34539e-05
Glomerular filtration rate (creatinine)	0.0075	0.0011	1.2e-10	133413	rs10994856	A	G	0.186	0.372	0.814	5.625e-05	1.7033e-05	0.999983	1.70332e-05
Glomerular filtration rate (creatinine)	-0.011	0.0016	1.20005e-11	133413	rs1044261	T	C	0.084	0.168	0.916	0.000121	1.86204e-05	0.999981	1.86208e-05
Glomerular filtration rate (creatinine)	-0.0067	0.0011	9.69996e-09	133413	rs163160	G	A	0.143	0.286	0.857	4.489e-05	1.10026e-05	0.999989	1.10027e-05
Glomerular filtration rate (creatinine)	0.0078	0.00092	5.70033e-18	133413	rs963837	C	T	0.456	0.912	0.544	6.084e-05	3.01844e-05	0.99997	3.01853e-05
Glomerular filtration rate (creatinine)	-0.0061	0.00092	2.19989e-11	133413	rs4014195	G	C	0.327	0.654	0.673	3.721e-05	1.63777e-05	0.999984	1.6378e-05
Glomerular filtration rate (creatinine)	0.0057	0.001	4.70002e-08	133413	rs11613352	T	C	0.25	0.5	0.75	3.249e-05	1.21838e-05	0.999988	1.21839e-05
Glomerular filtration rate (creatinine)	0.0068	0.0011	2.5e-09	133413	rs7956634	C	T	0.174	0.348	0.826	4.624e-05	1.32916e-05	0.999987	1.32918e-05
Glomerular filtration rate (creatinine)	-0.0063	0.00092	4.79954e-12	133413	rs10774021	T	C	0.695	1.39	0.305	3.969e-05	1.68266e-05	0.999983	1.68269e-05
Glomerular filtration rate (creatinine)	0.0084	0.001	2.90001e-15	133413	rs491567	C	A	0.208	0.416	0.792	7.056e-05	2.32475e-05	0.999977	2.32481e-05
Glomerular filtration rate (creatinine)	-0.0073	0.001	5.50047e-14	133413	rs1394125	A	G	0.35	0.7	0.65	5.329e-05	2.42469e-05	0.999976	2.42475e-05
Glomerular filtration rate (creatinine)	-0.013	0.00092	1e-42	133413	rs2467853	G	T	0.328	0.656	0.672	0.000169	7.45006e-05	0.999925	7.45062e-05
Glomerular filtration rate (creatinine)	0.016	0.0011	9.49948e-43	133413	rs13329952	C	T	0.217	0.434	0.783	0.000256	8.69944e-05	0.999913	8.7002e-05
Glomerular filtration rate (creatinine)	-0.0083	0.0011	1e-13	133413	rs11655511	T	C	0.779	1.558	0.221	6.889e-05	2.37201e-05	0.999976	2.37206e-05
Glomerular filtration rate (creatinine)	0.011	0.0012	7.89951e-22	133413	rs11657044	C	T	0.82	1.64	0.18	0.000121	3.57192e-05	0.999964	3.57205e-05
Glomerular filtration rate (creatinine)	0.0076	0.001	1.50003e-14	133413	rs6503507	T	C	0.27	0.54	0.73	5.776e-05	2.2769e-05	0.999977	2.27695e-05
Glomerular filtration rate (creatinine)	-0.0065	0.00092	1e-11	133413	rs894680	A	G	0.42	0.84	0.58	4.225e-05	2.05842e-05	0.999979	2.05846e-05
Glomerular filtration rate (creatinine)	0.0052	0.00092	4.70002e-09	133413	rs12975033	T	A	0.433	0.866	0.567	2.704e-05	1.32772e-05	0.999987	1.32774e-05
Glomerular filtration rate (creatinine)	0.0066	0.00092	1.9002e-13	133413	rs12460876	C	T	0.423	0.846	0.577	4.356e-05	2.12635e-05	0.999979	2.12639e-05
Glomerular filtration rate (creatinine)	-0.0055	0.00092	7.19996e-10	133413	rs6088580	C	G	0.51	1.02	0.49	3.025e-05	1.51189e-05	0.999985	1.51192e-05
Glomerular filtration rate (creatinine)	0.0084	0.0011	6.00067e-13	133413	rs17216707	C	T	0.212	0.424	0.788	7.056e-05	2.35749e-05	0.999976	2.35755e-05
Cystatin C	-0.0026497	0.00039511	2.00078e-11	344264	rs12081098	C	G	0.41029	0.82058	0.58971	7.02091e-06	3.39745e-06	0.999997	3.39746e-06	0.0019883	3.49034	344067	196	1755.44
Cystatin C	0.0026552	0.00043207	7.99374e-10	344264	rs41276588	A	G	0.28693	0.57386	0.71307	7.05009e-06	2.88491e-06	0.999997	2.88492e-06
Cystatin C	-0.0043116	0.00046837	3.41979e-20	344264	rs198325	T	C	0.22133	0.44266	0.77867	1.85899e-05	6.40768e-06	0.999994	6.40772e-06
Cystatin C	0.0045869	0.00054504	3.91832e-17	344264	rs333947	A	G	0.14951	0.29902	0.85049	2.10397e-05	5.35067e-06	0.999995	5.3507e-06
Cystatin C	-0.0035457	0.0004412	9.2683e-16	344264	rs12132068	T	G	0.2643	0.5286	0.7357	1.2572e-05	4.88913e-06	0.999995	4.88916e-06
Cystatin C	0.0030573	0.00043342	1.74141e-12	344264	rs17420882	G	T	0.27869	0.55738	0.72131	9.34708e-06	3.75794e-06	0.999996	3.75795e-06
Cystatin C	-0.0028054	0.00049995	2.01011e-08	344264	rs2791642	T	A	0.79153	1.58306	0.20847	7.87027e-06	2.59735e-06	0.999997	2.59736e-06
Cystatin C	0.0021394	0.00039001	4.12534e-08	344264	rs2345962	G	A	0.49877	0.99754	0.50123	4.57703e-06	2.2885e-06	0.999998	2.28851e-06
Cystatin C	0.0039966	0.00043965	9.91973e-20	344264	rs76798800	T	G	0.26747	0.53494	0.73253	1.59728e-05	6.2591e-06	0.999994	6.25914e-06
Cystatin C	-0.0027226	0.0003924	3.97741e-12	344264	rs61833914	C	T	0.55872	1.11744	0.44128	7.41255e-06	3.65516e-06	0.999996	3.65517e-06
Cystatin C	0.0054333	0.00059728	9.34975e-20	344264	rs34517439	A	C	0.12461	0.24922	0.87539	2.95207e-05	6.44039e-06	0.999994	6.44043e-06
Cystatin C	0.0032719	0.00054828	2.41018e-09	344264	rs12059564	T	C	0.1485	0.297	0.8515	1.07053e-05	2.70733e-06	0.999997	2.70734e-06
Cystatin C	0.0044286	0.00074974	3.49044e-09	344264	rs78128878	C	T	0.072559	0.145118	0.927441	1.96125e-05	2.63961e-06	0.999997	2.63962e-06
Cystatin C	-0.0025572	0.0004645	3.68859e-08	344264	rs10912860	G	A	0.2276	0.4552	0.7724	6.53927e-06	2.29918e-06	0.999998	2.29919e-06
Cystatin C	-0.0021297	0.00039045	4.91507e-08	344264	rs6659626	A	C	0.54141	1.08282	0.45859	4.53562e-06	2.25226e-06	0.999998	2.25226e-06
Cystatin C	0.0039379	0.00053503	1.84077e-13	344264	rs3790585	T	A	0.15739	0.31478	0.84261	1.55071e-05	4.11304e-06	0.999996	4.11306e-06
Cystatin C	0.002691	0.00039241	7.01294e-12	344264	rs1011731	A	G	0.5667	1.1334	0.4333	7.24148e-06	3.55631e-06	0.999996	3.55632e-06
Cystatin C	0.0024774	0.00039708	4.41103e-10	344264	rs1261411	T	C	0.42034	0.84068	0.57966	6.13751e-06	2.99086e-06	0.999997	2.99087e-06
Cystatin C	0.0023602	0.00039527	2.3601e-09	344264	rs10782784	C	G	0.57777	1.15554	0.42223	5.57054e-06	2.71789e-06	0.999997	2.7179e-06
Cystatin C	0.0031756	0.00055398	9.91813e-09	344264	rs75641275	C	A	0.14417	0.28834	0.85583	1.00844e-05	2.48854e-06	0.999998	2.48854e-06
Cystatin C	0.0096651	0.0017345	2.51739e-08	344264	rs144950849	A	G	0.015321	0.030642	0.984679	9.34142e-05	2.81854e-06	0.999997	2.81855e-06
Cystatin C	0.0096443	0.00091875	8.98049e-26	344264	rs28930677	T	C	0.046968	0.093936	0.953032	9.30125e-05	8.32685e-06	0.999992	8.32692e-06
Cystatin C	-0.0028107	0.00042057	2.34423e-11	344264	rs2049019	A	C	0.68689	1.37378	0.31311	7.90003e-06	3.39815e-06	0.999997	3.39817e-06
Cystatin C	-0.0025834	0.00039412	5.57956e-11	344264	rs13029336	A	G	0.42636	0.85272	0.57364	6.67396e-06	3.26459e-06	0.999997	3.2646e-06
Cystatin C	0.0024095	0.00041892	8.8428e-09	344264	rs138860159	CAAATAAAT	C	0.6724	1.3448	0.3276	5.80569e-06	2.55773e-06	0.999997	2.55774e-06
Cystatin C	0.0052371	0.00042581	9.33039e-35	344264	rs10189685	A	G	0.29438	0.58876	0.70562	2.74272e-05	1.13944e-05	0.999989	1.13945e-05
Cystatin C	0.0039528	0.00041666	2.39552e-21	344264	rs863678	T	G	0.64384	1.28768	0.35616	1.56246e-05	7.16577e-06	0.999993	7.16582e-06
Cystatin C	0.0032739	0.00053878	1.23021e-09	344264	rs67648215	T	C	0.15575	0.3115	0.84425	1.07184e-05	2.81877e-06	0.999997	2.81878e-06
Cystatin C	-0.0045464	0.00040508	3.15937e-29	344264	rs807624	T	G	0.35772	0.71544	0.64228	2.06698e-05	9.49802e-06	0.999991	9.49811e-06
Cystatin C	0.0036665	0.00040978	3.65174e-19	344264	rs60843830	G	C	0.34792	0.69584	0.65208	1.34432e-05	6.09977e-06	0.999994	6.09981e-06
Cystatin C	-0.0040209	0.00046773	8.24708e-18	344264	rs10206899	C	T	0.22203	0.44406	0.77797	1.61676e-05	5.58536e-06	0.999994	5.58539e-06
Cystatin C	-0.0033685	0.00041133	2.63755e-16	344264	rs3888879	T	C	0.34125	0.6825	0.65875	1.13468e-05	5.10148e-06	0.999995	5.10151e-06
Cystatin C	-0.0039714	0.00056256	1.67263e-12	344264	rs11678466	C	A	0.1405	0.281	0.8595	1.5772e-05	3.80925e-06	0.999996	3.80926e-06
Cystatin C	-0.0059835	0.00090656	4.1115e-11	344264	rs62106258	C	T	0.048335	0.09667	0.951665	3.58023e-05	3.29372e-06	0.999997	3.29373e-06
Cystatin C	0.0028129	0.00045012	4.13219e-10	344264	rs687914	T	G	0.25182	0.50364	0.74818	7.91241e-06	2.9815e-06	0.999997	2.98151e-06
Cystatin C	-0.0028395	0.0004758	2.40591e-09	344264	rs13025330	T	C	0.21751	0.43502	0.78249	8.06276e-06	2.74455e-06	0.999997	2.74456e-06
Cystatin C	0.0035955	0.00041743	7.12033e-18	344264	rs17693971	G	C	0.31774	0.63548	0.68226	1.29276e-05	5.60493e-06	0.999994	5.60496e-06
Cystatin C	-0.0034799	0.00041823	8.79023e-17	344264	rs1047891	A	C	0.31574	0.63148	0.68426	1.21097e-05	5.23256e-06	0.999995	5.23259e-06
Cystatin C	-0.0026207	0.00040598	1.08131e-10	344264	rs72821435	T	C	0.3642	0.7284	0.6358	6.86807e-06	3.18072e-06	0.999997	3.18073e-06
Cystatin C	0.0030895	0.00049135	3.223e-10	344264	rs3769869	G	A	0.19554	0.39108	0.80446	9.54501e-06	3.00294e-06	0.999997	3.00295e-06
Cystatin C	0.0024444	0.00038929	3.4073e-10	344264	rs7593570	A	G	0.49293	0.98586	0.50707	5.97509e-06	2.98695e-06	0.999997	2.98696e-06
Cystatin C	-0.0024708	0.00045206	4.61477e-08	344264	rs139906774	GA	G	0.24686	0.49372	0.75314	6.10485e-06	2.27003e-06	0.999998	2.27004e-06
Cystatin C	0.0029929	0.00039774	5.29785e-14	344264	rs1260326	C	T	0.6069	1.2138	0.3931	8.95745e-06	4.274e-06	0.999996	4.27402e-06
Cystatin C	0.0027204	0.00041059	3.46338e-11	344264	rs12713261	C	T	0.35211	0.70422	0.64789	7.40058e-06	3.37657e-06	0.999997	3.37658e-06
Cystatin C	0.0033326	0.0005785	8.37973e-09	344264	rs35720761	T	C	0.1296	0.2592	0.8704	1.11062e-05	2.50565e-06	0.999997	2.50566e-06
Cystatin C	-0.0038166	0.00041931	8.91661e-20	344264	rs6774621	C	G	0.32734	0.65468	0.67266	1.45664e-05	6.41472e-06	0.999994	6.41477e-06
Cystatin C	0.0032335	0.00041835	1.08518e-14	344264	rs5029969	T	G	0.3143	0.6286	0.6857	1.04555e-05	4.50665e-06	0.999995	4.50667e-06
Cystatin C	-0.0027707	0.00039479	2.25268e-12	344264	rs11395592	AT	A	0.42544	0.85088	0.57456	7.67678e-06	3.75304e-06	0.999996	3.75305e-06
Cystatin C	-0.0022001	0.00039626	2.82332e-08	344264	rs60209678	G	A	0.55502	1.11004	0.44498	4.84044e-06	2.39091e-06	0.999998	2.39092e-06
Cystatin C	0.0028142	0.00042418	3.26137e-11	344264	rs60179514	G	T	0.30294	0.60588	0.69706	7.91972e-06	3.34477e-06	0.999997	3.34478e-06
Cystatin C	-0.0038601	0.00066823	7.63185e-09	344264	rs76824303	C	A	0.098976	0.197952	0.901024	1.49004e-05	2.65762e-06	0.999997	2.65763e-06
Cystatin C	-0.0029614	0.00044356	2.45076e-11	344264	rs2624847	T	G	0.74001	1.48002	0.25999	8.76989e-06	3.37457e-06	0.999997	3.37458e-06
Cystatin C	-0.0026632	0.0004452	2.20511e-09	344264	rs6777400	A	G	0.2586	0.5172	0.7414	7.09263e-06	2.71969e-06	0.999997	2.71969e-06
Cystatin C	0.0028833	0.00039063	1.57326e-13	344264	rs78643247	CT	C	0.47846	0.95692	0.52154	8.31342e-06	4.149e-06	0.999996	4.14901e-06
Cystatin C	-0.0027707	0.00041191	1.74181e-11	344264	rs2306623	C	T	0.6647	1.3294	0.3353	7.67678e-06	3.42191e-06	0.999997	3.42192e-06
Cystatin C	-0.0028328	0.00039701	9.67386e-13	344264	rs2165301	G	C	0.59565	1.1913	0.40435	8.02476e-06	3.86554e-06	0.999996	3.86556e-06
Cystatin C	0.0027082	0.00040785	3.14196e-11	344264	rs35382681	T	C	0.3503	0.7006	0.6497	7.33435e-06	3.33845e-06	0.999997	3.33846e-06
Cystatin C	-0.0031594	0.00038886	4.49883e-16	344264	rs7684939	A	G	0.49097	0.98194	0.50903	9.98181e-06	4.98928e-06	0.999995	4.9893e-06
Cystatin C	0.0093484	0.00038938	2.88403e-127	344264	rs4859682	A	C	0.45682	0.91364	0.54318	8.73926e-05	4.33704e-05	0.999957	4.33723e-05
Cystatin C	-0.0036744	0.00041383	6.7733e-19	344264	rs223331	A	T	0.34011	0.68022	0.65989	1.35012e-05	6.0603e-06	0.999994	6.06033e-06
Cystatin C	-0.0025964	0.00042876	1.39959e-09	344264	rs1458038	T	C	0.29292	0.58584	0.70708	6.74129e-06	2.79248e-06	0.999997	2.79249e-06
Cystatin C	-0.0021625	0.00038906	2.72609e-08	344264	rs200207043	A	ACACACC	0.50088	1.00176	0.49912	4.67641e-06	2.3382e-06	0.999998	2.3382e-06
Cystatin C	-0.0023729	0.0003941	1.7348e-09	344264	rs2432142	A	G	0.43965	0.8793	0.56035	5.63065e-06	2.77431e-06	0.999997	2.77432e-06
Cystatin C	0.0037693	0.00062661	1.7968e-09	344264	rs55938024	A	G	0.10753	0.21506	0.89247	1.42076e-05	2.72693e-06	0.999997	2.72694e-06
Cystatin C	0.0026192	0.00043801	2.23568e-09	344264	rs17563161	A	G	0.26965	0.5393	0.73035	6.86021e-06	2.70208e-06	0.999997	2.70209e-06
Cystatin C	0.0068919	0.00043898	1.58198e-55	344264	rs4074995	A	G	0.26735	0.5347	0.73265	4.74983e-05	1.86074e-05	0.999981	1.86077e-05
Cystatin C	0.0030762	0.0003958	7.74105e-15	344264	rs700235	G	A	0.41078	0.82156	0.58922	9.46301e-06	4.58085e-06	0.999995	4.58087e-06
Cystatin C	-0.0037085	0.00061666	1.81238e-09	344264	rs80138475	T	C	0.11295	0.2259	0.88705	1.3753e-05	2.75588e-06	0.999997	2.75589e-06
Cystatin C	-0.0022701	0.00039044	6.09284e-09	344264	rs1895460	C	A	0.52387	1.04774	0.47613	5.15335e-06	2.5708e-06	0.999997	2.57081e-06
Cystatin C	-0.0024046	0.00039856	1.60939e-09	344264	rs2307111	C	T	0.39285	0.7857	0.60715	5.7821e-06	2.75828e-06	0.999997	2.75829e-06
Cystatin C	-0.0052847	0.00040273	2.5038e-39	344264	rs1050420	T	C	0.3693	0.7386	0.6307	2.79281e-05	1.30099e-05	0.999987	1.301e-05
Cystatin C	-0.0037645	0.00045787	2.01233e-16	344264	rs1334577	A	G	0.23604	0.47208	0.76396	1.41715e-05	5.11094e-06	0.999995	5.11097e-06
Cystatin C	0.003761	0.0004919	2.08065e-14	344264	rs1611719	A	G	0.21195	0.4239	0.78805	1.41451e-05	4.72524e-06	0.999995	4.72526e-06
Cystatin C	-0.0036202	0.00059182	9.54179e-10	344264	rs146828372	C	A	0.13224	0.26448	0.86776	1.31058e-05	3.00786e-06	0.999997	3.00787e-06
Cystatin C	-0.0036845	0.00064149	9.27513e-09	344264	rs56987137	T	C	0.10236	0.20472	0.89764	1.35755e-05	2.49471e-06	0.999998	2.49471e-06
Cystatin C	0.0071122	0.00062427	4.60045e-30	344264	rs9273453	G	C	0.12806	0.25612	0.87194	5.05834e-05	1.12963e-05	0.999989	1.12965e-05
Cystatin C	0.004851	0.00063843	3.00538e-14	344264	rs833805	G	A	0.88478	1.76956	0.11522	2.35322e-05	4.79795e-06	0.999995	4.79797e-06
Cystatin C	0.0033674	0.00046628	5.1428e-13	344264	rs55650455	C	T	0.22471	0.44942	0.77529	1.13394e-05	3.95099e-06	0.999996	3.95101e-06
Cystatin C	-0.0024962	0.0003911	1.74309e-10	344264	rs9381994	C	T	0.55255	1.1051	0.44745	6.23101e-06	3.08109e-06	0.999997	3.0811e-06
Cystatin C	0.0021858	0.00039712	3.71587e-08	344264	rs4946137	A	G	0.40022	0.80044	0.59978	4.77772e-06	2.29373e-06	0.999998	2.29373e-06
Cystatin C	-0.0027397	0.00049944	4.12724e-08	344264	rs62432360	C	T	0.18738	0.37476	0.81262	7.50596e-06	2.28584e-06	0.999998	2.28585e-06
Cystatin C	0.0043539	0.00039712	5.76235e-28	344264	rs9361858	G	T	0.41797	0.83594	0.58203	1.89564e-05	9.22311e-06	0.999991	9.22319e-06
Cystatin C	-0.0027933	0.00043697	1.63538e-10	344264	rs1772973	G	A	0.72645	1.4529	0.27355	7.80252e-06	3.10104e-06	0.999997	3.10105e-06
Cystatin C	0.0024819	0.00040654	1.02911e-09	344264	rs6458867	G	A	0.64455	1.2891	0.35545	6.15983e-06	2.8225e-06	0.999997	2.82251e-06
Cystatin C	-0.0046481	0.00080568	7.97168e-09	344264	rs9261564	T	C	0.061867	0.123734	0.938133	2.16048e-05	2.50787e-06	0.999997	2.50787e-06
Cystatin C	0.0039468	0.00040548	2.17972e-22	344264	rs36207014	A	G	0.36721	0.73442	0.63279	1.55772e-05	7.23926e-06	0.999993	7.23932e-06
Cystatin C	-0.0026405	0.00039197	1.62368e-11	344264	rs6914086	C	T	0.54124	1.08248	0.45876	6.97224e-06	3.4624e-06	0.999997	3.46242e-06
Cystatin C	0.005406	0.0004206	8.44306e-38	344264	rs881858	A	G	0.69375	1.3875	0.30625	2.92248e-05	1.24183e-05	0.999988	1.24184e-05
Cystatin C	0.0071275	0.00042814	3.32889e-62	344264	rs10224002	G	A	0.28796	0.57592	0.71204	5.08013e-05	2.08325e-05	0.999979	2.08329e-05
Cystatin C	0.0050388	0.00039192	8.06863e-38	344264	rs142738614	CGCGGG	C	0.45296	0.90592	0.54704	2.53895e-05	1.25824e-05	0.999987	1.25825e-05
Cystatin C	0.0053247	0.0004345	1.60657e-34	344264	rs13230509	C	G	0.6923	1.3846	0.3077	2.83524e-05	1.20793e-05	0.999988	1.20795e-05
Cystatin C	0.0028811	0.00043079	2.26673e-11	344264	rs35624969	C	T	0.30637	0.61274	0.69363	8.30074e-06	3.52794e-06	0.999996	3.52795e-06
Cystatin C	0.0025891	0.00041861	6.21699e-10	344264	rs849089	G	A	0.68167	1.36334	0.31833	6.70344e-06	2.90924e-06	0.999997	2.90925e-06
Cystatin C	0.0037169	0.0004022	2.44174e-20	344264	rs700750	A	C	0.6289	1.2578	0.3711	1.38153e-05	6.44858e-06	0.999994	6.44862e-06
Cystatin C	0.0039016	0.00040535	6.29071e-22	344264	rs288762	C	T	0.63674	1.27348	0.36326	1.52225e-05	7.04199e-06	0.999993	7.04204e-06
Cystatin C	0.003384	0.00046742	4.49883e-13	344264	rs73089698	C	G	0.25625	0.5125	0.74375	1.14515e-05	4.36497e-06	0.999996	4.36499e-06
Cystatin C	0.0040159	0.00042775	6.1235e-21	344264	rs2471604	C	A	0.29127	0.58254	0.70873	1.61275e-05	6.65844e-06	0.999993	6.65848e-06
Cystatin C	-0.0033139	0.00045797	4.62488e-13	344264	rs17154040	C	T	0.23538	0.47076	0.76462	1.09819e-05	3.95297e-06	0.999996	3.95299e-06
Cystatin C	0.005849	0.00099065	3.54756e-09	344264	rs74919529	T	C	0.04009	0.08018	0.95991	3.42108e-05	2.63305e-06	0.999997	2.63306e-06
Cystatin C	-0.0033651	0.00045065	8.21486e-14	344264	rs12536253	C	G	0.24921	0.49842	0.75079	1.13239e-05	4.2375e-06	0.999996	4.23752e-06
Cystatin C	-0.0029477	0.00044587	3.82032e-11	344264	rs7459014	A	C	0.27617	0.55234	0.72383	8.68894e-06	3.47384e-06	0.999997	3.47385e-06
Cystatin C	-0.0024601	0.00043403	1.44621e-08	344264	rs6470361	G	A	0.28718	0.57436	0.71282	6.05209e-06	2.47782e-06	0.999998	2.47783e-06
Cystatin C	-0.002768	0.00049674	2.51652e-08	344264	rs10092747	T	C	0.81015	1.6203	0.18985	7.66182e-06	2.35688e-06	0.999998	2.35689e-06
Cystatin C	0.0023422	0.00042341	3.17329e-08	344264	rs4358800	T	C	0.66553	1.33106	0.33447	5.4859e-06	2.44232e-06	0.999998	2.44233e-06
Cystatin C	0.0056471	0.00039429	1.64248e-46	344264	rs10109414	T	C	0.41516	0.83032	0.58484	3.18897e-05	1.54858e-05	0.999985	1.5486e-05
Cystatin C	0.0047453	0.00077903	1.1206e-09	344264	rs11557049	T	C	0.066782	0.133564	0.933218	2.25179e-05	2.80673e-06	0.999997	2.80673e-06
Cystatin C	0.0026498	0.00041932	2.62942e-10	344264	rs11534411	A	G	0.31336	0.62672	0.68664	7.02144e-06	3.02154e-06	0.999997	3.02155e-06
Cystatin C	-0.0021638	0.00039051	3.01252e-08	344264	rs481661	A	G	0.50396	1.00792	0.49604	4.68203e-06	2.34087e-06	0.999998	2.34087e-06
Cystatin C	-0.0057875	0.00099044	5.12035e-09	344264	rs141350020	T	C	0.042274	0.084548	0.957726	3.34952e-05	2.71223e-06	0.999997	2.71224e-06
Cystatin C	-0.0027667	0.00049682	2.56762e-08	344264	rs7036795	C	T	0.1973	0.3946	0.8027	7.65463e-06	2.42457e-06	0.999998	2.42457e-06
Cystatin C	-0.006854	0.0010639	1.1769e-10	344264	rs78343805	T	C	0.035255	0.07051	0.964745	4.69773e-05	3.19559e-06	0.999997	3.1956e-06
Cystatin C	0.0024963	0.00041328	1.5401e-09	344264	rs10122824	G	T	0.66839	1.33678	0.33161	6.23151e-06	2.76237e-06	0.999997	2.76237e-06
Cystatin C	-0.0034683	0.00040108	5.2881e-18	344264	rs10746942	A	G	0.62167	1.24334	0.37833	1.20291e-05	5.6584e-06	0.999994	5.65844e-06
Cystatin C	-0.0025226	0.00044114	1.0756e-08	344264	rs542733	C	T	0.27234	0.54468	0.72766	6.36351e-06	2.52213e-06	0.999997	2.52213e-06
Cystatin C	0.0028193	0.00039057	5.27473e-13	344264	rs2068888	A	G	0.44894	0.89788	0.55106	7.94845e-06	3.93278e-06	0.999996	3.9328e-06
Cystatin C	-0.0027136	0.00039455	6.09256e-12	344264	rs11000980	G	A	0.42213	0.84426	0.57787	7.36362e-06	3.59251e-06	0.999996	3.59252e-06
Cystatin C	-0.0023984	0.00039081	8.42306e-10	344264	rs1265842	C	T	0.51909	1.03818	0.48091	5.75232e-06	2.87197e-06	0.999997	2.87198e-06
Cystatin C	-0.0049067	0.00043993	6.95985e-29	344264	rs12247543	C	G	0.26836	0.53672	0.73164	2.40757e-05	9.45419e-06	0.999991	9.45428e-06
Cystatin C	0.0074991	0.00070614	2.43052e-26	344264	rs80282103	T	A	0.083806	0.167612	0.916194	5.62365e-05	8.63596e-06	0.999991	8.63604e-06
Cystatin C	-0.0030879	0.00039741	7.87408e-15	344264	rs382424	C	T	0.6057	1.2114	0.3943	9.53513e-06	4.5545e-06	0.999995	4.55452e-06
Cystatin C	-0.0031615	0.00051329	7.31897e-10	344264	rs10821907	T	C	0.17899	0.35798	0.82101	9.99508e-06	2.93761e-06	0.999997	2.93761e-06
Cystatin C	0.0035829	0.00043385	1.48184e-16	344264	rs7107701	C	T	0.72072	1.44144	0.27928	1.28372e-05	5.1678e-06	0.999995	5.16783e-06
Cystatin C	0.0029714	0.00038971	2.45641e-14	344264	rs7944897	G	A	0.46442	0.92884	0.53558	8.82922e-06	4.39225e-06	0.999996	4.39227e-06
Cystatin C	0.0061458	0.0010321	2.61102e-09	344264	rs113966765	A	G	0.036813	0.073626	0.963187	3.77709e-05	2.67854e-06	0.999997	2.67855e-06
Cystatin C	-0.0023965	0.00041416	7.1978e-09	344264	rs10160464	G	A	0.32401	0.64802	0.67599	5.74321e-06	2.51584e-06	0.999997	2.51585e-06
Cystatin C	0.0044602	0.00040849	9.47109e-28	344264	rs11227279	A	G	0.3449	0.6898	0.6551	1.98934e-05	8.98958e-06	0.999991	8.98966e-06
Cystatin C	-0.002809	0.00040051	2.32595e-12	344264	rs7952141	A	G	0.38619	0.77238	0.61381	7.89048e-06	3.74083e-06	0.999996	3.74085e-06
Cystatin C	-0.0036721	0.00061281	2.07262e-09	344264	rs77509279	C	A	0.11358	0.22716	0.88642	1.34843e-05	2.71519e-06	0.999997	2.7152e-06
Cystatin C	0.01344	0.0017617	2.37848e-14	344264	rs148185902	A	G	0.013799	0.027598	0.986201	0.000180634	4.91634e-06	0.999995	4.91636e-06
Cystatin C	-0.0051209	0.00038971	1.98198e-39	344264	rs3925584	C	T	0.45458	0.90916	0.54542	2.62236e-05	1.30036e-05	0.999987	1.30038e-05
Cystatin C	0.0027268	0.00042062	9.01986e-11	344264	rs11029928	A	G	0.31237	0.62474	0.68763	7.43544e-06	3.19419e-06	0.999997	3.1942e-06
Cystatin C	-0.0041912	0.00048454	5.17726e-18	344264	rs11172134	A	T	0.2031	0.4062	0.7969	1.75662e-05	5.68618e-06	0.999994	5.68621e-06
Cystatin C	-0.004055	0.00048538	6.60998e-17	344264	rs10846156	G	T	0.202	0.404	0.798	1.6443e-05	5.3011e-06	0.999995	5.30113e-06
[truncated: 247 more rows]

## Sheet: TableS4.Liver-related trait
Table S4. Genetic instruments of liver-related traits.
[truncated: 1,139 more rows]

## Sheet: TableS5.Metabolic traits
Table S5. Genetic instruments of metabolic traits.
[truncated: 1,665 more rows]

[truncated: 2 more sheets: TableS6.Urine  traits, TableS7.Other traits]
