# Supplementary material for: The genetic etiology of body fluids on chronic obstructive airways disease
Source: Respir Res. 2024 Jan 19;25:46. doi: 10.1186/s12931-023-02661-6 (PMC10797732; doi:10.1186/s12931-023-02661-6)
Supplement: Supplementary file 3 — Supplementary Material 3 [file 12931_2023_2661_MOESM3_ESM.xlsx]

## Sheet: Table S8.MR-UKBB
Table S8.MR results of 45 risk factors on COPD from the UK Biobank.
Exposure	Outcome	MR_Method	P	OR	OR_LCI	OR_UCI	Heterogeneity_Q	Heterogeneity_Q_df	Heterogeneity_Q_pval	Pleiotropy_Egger_Intercept	Pleiotropy_Se	Pleiotropy_P
White blood cell (leukocyte) count	COPD	Inverse variance weighted	0.865718	0.999939	0.999231	1.00065	340.08	310	0.115537	-	-	-
White blood cell (leukocyte) count	COPD	MR Egger	0.572819	0.999559	0.998027	1.00109	339.749	309	0.110344	9.14333e-06	1.66661e-05	0.583665
White blood cell (leukocyte) count	COPD	Weighted median	0.511832	0.999629	0.998523	1.00074	-	-	-	-	-	-
Basophil cell count	COPD	Inverse variance weighted	0.164172	1.00091	0.999627	1.0022	159.073	127	0.0283694	-	-	-
Basophil cell count	COPD	MR Egger	0.727981	0.999386	0.995944	1.00284	157.977	126	0.0282852	3.23354e-05	3.45839e-05	0.351585
Basophil cell count	COPD	Weighted median	0.3623	1.00082	0.999056	1.00259	-	-	-	-	-	-
Monocyte cell count	COPD	Inverse variance weighted	0.560915	1.00017	0.999596	1.00074	285.317	276	0.337059	-	-	-
Monocyte cell count	COPD	MR Egger	0.512636	1.00034	0.99933	1.00134	285.156	275	0.324132	-5.51003e-06	1.39572e-05	0.693311
Monocyte cell count	COPD	Weighted median	0.649053	1.00022	0.999278	1.00116	-	-	-	-	-	-
Lymphocyte cell count	COPD	Inverse variance weighted	0.86136	1.00006	0.999405	1.00071	322.617	309	0.285479	-	-	-
Lymphocyte cell count	COPD	MR Egger	0.644744	0.999688	0.998364	1.00101	322.202	308	0.277456	9.62885e-06	1.5287e-05	0.529246
Lymphocyte cell count	COPD	Weighted median	0.738468	1.00019	0.999095	1.00128	-	-	-	-	-	-
Eosinophil cell count	COPD	Inverse variance weighted	0.00170078	1.00104	1.00039	1.00169	235.974	246	0.665728	-	-	-
Eosinophil cell count	COPD	MR Egger	0.163987	1.00092	0.999627	1.00222	235.932	245	0.649736	3.40469e-06	1.66434e-05	0.83808
Eosinophil cell count	COPD	Weighted median	0.0672801	1.00097	0.999931	1.00202	-	-	-	-	-	-
Neutrophil count	COPD	Inverse variance weighted	0.172778	1.0006	0.999738	1.00146	134.531	145	0.722682	-	-	-
Neutrophil count	COPD	MR Egger	0.563671	1.00055	0.998693	1.00241	134.527	144	0.702435	1.39368e-06	2.29575e-05	0.951677
Neutrophil count	COPD	Weighted median	0.644872	1.00036	0.998833	1.00189	-	-	-	-	-	-
Red blood cell count	COPD	Inverse variance weighted	0.384637	0.999639	0.998824	1.00045	240.082	194	0.0135694	-	-	-
Red blood cell count	COPD	MR Egger	0.835335	1.00016	0.998678	1.00164	239.242	193	0.0131565	-1.54443e-05	1.87646e-05	0.41149
Red blood cell count	COPD	Weighted median	0.618123	1.00033	0.999042	1.00161	-	-	-	-	-	-
Hemoglobin concentration	COPD	Inverse variance weighted	0.313478	1.00061	0.999421	1.00181	174.054	146	0.0564322	-	-	-
Hemoglobin concentration	COPD	MR Egger	0.381472	1.00118	0.998541	1.00384	173.785	145	0.0517208	-1.22516e-05	2.58287e-05	0.635972
Hemoglobin concentration	COPD	Weighted median	0.1993	1.00121	0.999363	1.00306	-	-	-	-	-	-
Hematocrit	COPD	Inverse variance weighted	0.638666	1.00018	0.999417	1.00095	293.58	270	0.155028	-	-	-
Hematocrit	COPD	MR Egger	0.226409	1.00098	0.999399	1.00256	292.203	269	0.158293	-1.91184e-05	1.69782e-05	0.261147
Hematocrit	COPD	Weighted median	0.161068	1.00089	0.999647	1.00213	-	-	-	-	-	-
Mean corpuscular hemoglobin concentration	COPD	Inverse variance weighted	0.315698	0.99926	0.997817	1.00071	66.2195	50	0.0619226	-	-	-
Mean corpuscular hemoglobin concentration	COPD	MR Egger	0.38777	0.99872	0.995848	1.0016	65.9746	49	0.0531867	1.7925e-05	4.20286e-05	0.671616
Mean corpuscular hemoglobin concentration	COPD	Weighted median	0.557915	0.999443	0.997583	1.00131	-	-	-	-	-	-
Mean corpuscular haemoglobin	COPD	Inverse variance weighted	0.850022	1.00006	0.999462	1.00065	218.262	172	0.00975921	-	-	-
Mean corpuscular haemoglobin	COPD	MR Egger	0.766606	0.999854	0.998891	1.00082	217.907	171	0.0088684	9.51888e-06	1.80473e-05	0.598571
Mean corpuscular haemoglobin	COPD	Weighted median	0.693501	0.999823	0.998945	1.0007	-	-	-	-	-	-
Mean corpuscular volume	COPD	Inverse variance weighted	0.663959	0.999863	0.999246	1.00048	216.384	163	0.00326099	-	-	-
Mean corpuscular volume	COPD	MR Egger	0.729967	1.00018	0.999161	1.0012	215.603	162	0.00309681	-1.47651e-05	1.92769e-05	0.44482
Mean corpuscular volume	COPD	Weighted median	0.620326	0.999773	0.998874	1.00067	-	-	-	-	-	-
Red cell distribution width	COPD	Inverse variance weighted	0.698643	0.999881	0.999277	1.00049	188.81	188	0.469666	-	-	-
Red cell distribution width	COPD	MR Egger	0.895677	0.999926	0.998821	1.00103	188.801	187	0.449356	-1.65767e-06	1.7275e-05	0.923657
Red cell distribution width	COPD	Weighted median	0.364835	0.999545	0.998562	1.00053	-	-	-	-	-	-
Mean platelet (thrombocyte) volume	COPD	Inverse variance weighted	0.939879	1.00002	0.999564	1.00047	168.918	181	0.730553	-	-	-
Mean platelet (thrombocyte) volume	COPD	MR Egger	0.080764	1.00064	0.999925	1.00136	164.063	180	0.796931	-3.3584e-05	1.52418e-05	0.0288352
Mean platelet (thrombocyte) volume	COPD	Weighted median	0.455369	1.00031	0.999498	1.00112	-	-	-	-	-	-
Plateletcrit	COPD	Inverse variance weighted	0.754039	1.0001	0.999465	1.00074	125.748	113	0.194343	-	-	-
Plateletcrit	COPD	MR Egger	0.45111	1.00049	0.999218	1.00177	125.211	112	0.185566	-1.7743e-05	2.56071e-05	0.48981
Plateletcrit	COPD	Weighted median	0.440869	0.999609	0.998615	1.0006	-	-	-	-	-	-
Platelet count	COPD	Inverse variance weighted	0.47114	1.00021	0.999632	1.0008	249.779	223	0.105317	-	-	-
Platelet count	COPD	MR Egger	0.536155	0.999676	0.998653	1.0007	248.034	222	0.110928	2.01264e-05	1.61024e-05	0.212651
Platelet count	COPD	Weighted median	0.298519	0.999511	0.998588	1.00043	-	-	-	-	-	-
Platelet distribution width	COPD	Inverse variance weighted	0.494904	0.999743	0.999007	1.00048	183.493	157	0.0727622	-	-	-
Platelet distribution width	COPD	MR Egger	0.851438	1.00014	0.998677	1.00161	183.048	156	0.0683696	-1.35764e-05	2.20624e-05	0.539211
Platelet distribution width	COPD	Weighted median	0.518207	0.999648	0.99858	1.00072	-	-	-	-	-	-
Glomerular filtration rate (creatinine)	COPD	Inverse variance weighted	0.827754	1.00074	0.994086	1.00744	36.2638	29	0.166004	-	-	-
Glomerular filtration rate (creatinine)	COPD	MR Egger	0.0546154	1.0249	1.00056	1.04982	31.663	28	0.28844	-0.000193927	9.61428e-05	0.0533678
Glomerular filtration rate (creatinine)	COPD	Weighted median	0.391766	1.00391	0.994983	1.01292	-	-	-	-	-	-
Serum cystatin C (eGFRcys)	COPD	Inverse variance weighted	0.81149	1.00053	0.996184	1.0049	106.584	110	0.574418	-	-	-
Serum cystatin C (eGFRcys)	COPD	MR Egger	0.700752	0.998838	0.992946	1.00476	105.898	109	0.566242	1.39248e-05	1.68138e-05	0.409379
Serum cystatin C (eGFRcys)	COPD	Weighted median	0.685588	0.998811	0.993072	1.00458	-	-	-	-	-	-
Creatinine	COPD	Inverse variance weighted	0.51365	1.00003	0.999946	1.00011	106.008	90	0.119401	-	-	-
Creatinine	COPD	MR Egger	0.507363	0.999924	0.999699	1.00015	104.91	89	0.119534	3.94014e-05	4.08208e-05	0.337046
Creatinine	COPD	Weighted median	0.310604	0.99994	0.999824	1.00006	-	-	-	-	-	-
Alkaline phosphatase	COPD	Inverse variance weighted	0.634679	1.00001	0.999977	1.00004	166.385	118	0.00224349	-	-	-
Alkaline phosphatase	COPD	MR Egger	0.42214	0.999982	0.999939	1.00002	162.961	117	0.00321904	3.18259e-05	2.02975e-05	0.119589
Alkaline phosphatase	COPD	Weighted median	0.943465	1	0.999959	1.00004	-	-	-	-	-	-
Alanine aminotransferase	COPD	Inverse variance weighted	0.669204	1.00003	0.999892	1.00017	70.005	56	0.0987684	-	-	-
Alanine aminotransferase	COPD	MR Egger	0.119514	1.00032	0.999923	1.00072	67.1633	55	0.125828	-8.48243e-05	5.56053e-05	0.132872
Alanine aminotransferase	COPD	Weighted median	0.740012	0.999965	0.999758	1.00017	-	-	-	-	-	-
Aspartate aminotransferase	COPD	Inverse variance weighted	0.862283	0.999983	0.999793	1.00017	46.7804	45	0.39922	-	-	-
Aspartate aminotransferase	COPD	MR Egger	0.458068	0.999741	0.999064	1.00042	46.2212	44	0.380655	5.00837e-05	6.86479e-05	0.469517
Aspartate aminotransferase	COPD	Weighted median	0.293858	0.999852	0.999574	1.00013	-	-	-	-	-	-
Gamma glutamyltransferase	COPD	Inverse variance weighted	0.660837	0.999993	0.999963	1.00002	57.587	71	0.874634	-	-	-
Gamma glutamyltransferase	COPD	MR Egger	0.850372	0.999993	0.999918	1.00007	57.5868	70	0.855698	4.9847e-07	3.80419e-05	0.989583
Gamma glutamyltransferase	COPD	Weighted median	0.829798	1.00001	0.999959	1.00005	-	-	-	-	-	-
Albumin	COPD	Inverse variance weighted	0.721563	0.999917	0.99946	1.00037	102.977	100	0.399182	-	-	-
Albumin	COPD	MR Egger	0.873555	1.0001	0.998865	1.00134	102.874	99	0.374837	-1.11797e-05	3.56455e-05	0.754458
Albumin	COPD	Weighted median	0.742284	0.999875	0.99913	1.00062	-	-	-	-	-	-
Total bilirubin	COPD	Inverse variance weighted	0.882542	0.999994	0.999911	1.00008	41.6883	32	0.117368	-	-	-
Total bilirubin	COPD	MR Egger	0.898744	1.00001	0.999919	1.00009	40.656	31	0.114903	-2.40261e-05	2.70803e-05	0.381796
Total bilirubin	COPD	Weighted median	0.949719	0.999998	0.999926	1.00007	-	-	-	-	-	-
Total protein	COPD	Inverse variance weighted	0.0428775	0.9997	0.99941	0.99999	143.414	114	0.0325058	-	-	-
Total protein	COPD	MR Egger	0.187409	0.999503	0.998769	1.00024	142.998	113	0.0296849	1.97026e-05	3.43487e-05	0.567375
Total protein	COPD	Weighted median	0.209022	0.999722	0.999289	1.00016	-	-	-	-	-	-
Glucose	COPD	Inverse variance weighted	0.806283	1.00019	0.998684	1.0017	38.6523	33	0.229453	-	-	-
Glucose	COPD	MR Egger	0.707297	1.00064	0.997337	1.00395	38.543	32	0.197637	-1.59661e-05	5.30019e-05	0.765184
Glucose	COPD	Weighted median	0.742645	1.00034	0.998308	1.00238	-	-	-	-	-	-
HDL cholesterol	COPD	Inverse variance weighted	0.0284736	1.00103	1.00011	1.00195	198.141	169	0.0620355	-	-	-
HDL cholesterol	COPD	MR Egger	0.340874	1.00077	0.999189	1.00236	197.957	168	0.0568212	7.31145e-06	1.85352e-05	0.69374
HDL cholesterol	COPD	Weighted median	0.663063	1.00035	0.998773	1.00193	-	-	-	-	-	-
LDL cholesterol	COPD	Inverse variance weighted	0.499277	0.999566	0.998309	1.00083	98.7373	75	0.0345419	-	-	-
LDL cholesterol	COPD	MR Egger	0.292657	1.0013	0.998899	1.0037	95.2163	74	0.0490398	-5.3693e-05	3.2458e-05	0.102317
LDL cholesterol	COPD	Weighted median	0.651275	1.00039	0.99871	1.00207	-	-	-	-	-	-
Total cholesterol	COPD	Inverse variance weighted	0.518591	0.999574	0.99828	1.00087	41.8204	31	0.0928877	-	-	-
Total cholesterol	COPD	MR Egger	0.440316	0.998669	0.99534	1.00201	41.3598	30	0.081099	4.01933e-05	6.95383e-05	0.567577
Total cholesterol	COPD	Weighted median	0.432053	0.999353	0.997742	1.00097	-	-	-	-	-	-
Triglyceride	COPD	Inverse variance weighted	0.0912087	0.999263	0.998408	1.00012	150.149	152	0.527234	-	-	-
Triglyceride	COPD	MR Egger	0.0640356	0.998574	0.997077	1.00007	148.943	151	0.532073	2.02772e-05	1.84668e-05	0.273937
Triglyceride	COPD	Weighted median	0.209348	0.999037	0.997535	1.00054	-	-	-	-	-	-
apolipoprotein A-I	COPD	Inverse variance weighted	0.651386	1.00023	0.999247	1.00121	211.429	148	0.000484188	-	-	-
apolipoprotein A-I	COPD	MR Egger	0.525737	1.00054	0.99888	1.0022	211.127	147	0.000418079	-9.86132e-06	2.15236e-05	0.647512
apolipoprotein A-I	COPD	Weighted median	0.586235	1.00038	0.999008	1.00176	-	-	-	-	-	-
apolipoprotein B	COPD	Inverse variance weighted	0.76402	0.999837	0.998776	1.0009	82.9734	83	0.480178	-	-	-
apolipoprotein B	COPD	MR Egger	0.614722	1.00056	0.998401	1.00272	82.4062	82	0.466633	-2.13417e-05	2.84096e-05	0.454673
apolipoprotein B	COPD	Weighted median	0.592842	1.00046	0.998773	1.00215	-	-	-	-	-	-
Hemoglobin A1c	COPD	Inverse variance weighted	0.51856	1.00006	0.999886	1.00022	99.8778	93	0.294256	-	-	-
Hemoglobin A1c	COPD	MR Egger	0.598581	1.00011	0.999714	1.0005	99.7949	92	0.27159	-8.92484e-06	3.22962e-05	0.782904
Hemoglobin A1c	COPD	Weighted median	0.568464	1.00008	0.999816	1.00033	-	-	-	-	-	-
Creatinine (enzymatic) in urine	COPD	Inverse variance weighted	0.651	0.999001	0.994683	1.00334	8.44684	11	0.672805	-	-	-
Creatinine (enzymatic) in urine	COPD	MR Egger	0.90521	1.00126	0.981202	1.02173	8.39659	10	0.590159	-4.05358e-05	0.00018083	0.827143
Creatinine (enzymatic) in urine	COPD	Weighted median	0.748896	0.99903	0.993109	1.00499	-	-	-	-	-	-
Sodium in urine	COPD	Inverse variance weighted	0.964264	0.999922	0.996511	1.00334	22.3593	21	0.379064	-	-	-
Sodium in urine	COPD	MR Egger	0.577234	1.00682	0.983426	1.03077	21.99	20	0.341053	-0.000114766	0.000198026	0.56869
Sodium in urine	COPD	Weighted median	0.9336	0.999808	0.995293	1.00434	-	-	-	-	-	-
Potassium in urine	COPD	Inverse variance weighted	0.229384	1.0045	0.997171	1.01189	6.57221	5	0.254448	-	-	-
Potassium in urine	COPD	MR Egger	0.57571	1.02146	0.953941	1.09375	6.20995	4	0.184008	-0.00028041	0.000580495	0.654306
Potassium in urine	COPD	Weighted median	0.31968	1.00453	0.995628	1.01351	-	-	-	-	-	-
Microalbumin in urine	COPD	Inverse variance weighted	0.957686	1.00014	0.995136	1.00516	2.87035	4	0.57975	-	-	-
Microalbumin in urine	COPD	MR Egger	0.522016	1.02074	0.965482	1.07916	2.35048	3	0.50292	-0.0004772	0.000661835	0.523003
Microalbumin in urine	COPD	Weighted median	0.715764	1.00121	0.994716	1.00775	-	-	-	-	-	-
Urinary albumin-to-creatinine ratio	COPD	Inverse variance weighted	0.996488	1.00001	0.996951	1.00307	3.30603	5	0.652918	-	-	-
Urinary albumin-to-creatinine ratio	COPD	MR Egger	0.874223	1.00177	0.981363	1.02261	3.27716	4	0.51256	-5.96575e-05	0.000351073	0.873314
Urinary albumin-to-creatinine ratio	COPD	Weighted median	0.529011	0.998736	0.994812	1.00268	-	-	-	-	-	-
Urinary albumin excretion	COPD	Inverse variance weighted	0.638561	0.998875	0.994194	1.00358	11.9553	20	0.917605	-	-	-
Urinary albumin excretion	COPD	MR Egger	0.550509	1.00752	0.983475	1.03215	11.4473	19	0.907875	-0.000103714	0.000145509	0.484653
Urinary albumin excretion	COPD	Weighted median	0.980051	1.00008	0.993571	1.00664	-	-	-	-	-	-
Urinary sodium-potassium ratio	COPD	Inverse variance weighted	0.0939587	1.00449	0.999237	1.00978	18.7449	12	0.0948747	-	-	-
Urinary sodium-potassium ratio	COPD	MR Egger	0.461404	1.01167	0.981971	1.04227	18.3662	11	0.0734623	-0.000122725	0.000257721	0.643255
Urinary sodium-potassium ratio	COPD	Weighted median	0.370914	1.00282	0.996656	1.00902	-	-	-	-	-	-
Myoglobin levels	COPD	Inverse variance weighted	0.280094	1.00072	0.999416	1.00202	9.70751	12	0.641603	-	-	-
Myoglobin levels	COPD	MR Egger	0.929704	1.00041	0.991613	1.00928	9.70264	11	0.557317	1.68427e-05	0.000241215	0.945587
Myoglobin levels	COPD	Weighted median	0.198852	1.00115	0.999397	1.0029	-	-	-	-	-	-
C-Reactive protein	COPD	Inverse variance weighted	0.818912	1.00005	0.999656	1.00043	27.9559	24	0.261903	-	-	-
C-Reactive protein	COPD	MR Egger	0.0222591	0.999252	0.998655	0.99985	17.3308	23	0.79271	0.000137487	4.21789e-05	0.00344925
C-Reactive protein	COPD	Weighted median	0.264227	0.99973	0.999255	1.0002	-	-	-	-	-	-

## Sheet: Table S9.MR-FINN
Table S9.MR results of 45 risk factors on COPD from the finngen.
Exposure	Outcome	MR_Method	P	OR	OR_LCI	OR_UCI	Heterogeneity_Q	Heterogeneity_Q_df	Heterogeneity_Q_pval	Pleiotropy_Egger_Intercept	Pleiotropy_Se	Pleiotropy_P
White blood cell (leukocyte) count	COPD	Inverse variance weighted	0.142286	1.07447	0.976172	1.18267	549.266	457	0.00192962	-	-	-
White blood cell (leukocyte) count	COPD	MR Egger	0.287907	1.11431	0.912876	1.3602	549.065	456	0.0017747	-0.000967563	0.00236914	0.68317
White blood cell (leukocyte) count	COPD	Weighted median	0.783327	0.979673	0.846276	1.1341	-	-	-	-	-	-
Basophil cell count	COPD	Inverse variance weighted	0.329599	0.934399	0.815249	1.07096	206.015	184	0.127308	-	-	-
Basophil cell count	COPD	MR Egger	0.159594	0.835518	0.651084	1.0722	204.782	183	0.129072	0.00335316	0.00319411	0.295196
Basophil cell count	COPD	Weighted median	0.135831	0.835719	0.660143	1.05799	-	-	-	-	-	-
Monocyte cell count	COPD	Inverse variance weighted	0.434423	1.03152	0.954298	1.11498	603.684	472	3.69955e-05	-	-	-
Monocyte cell count	COPD	MR Egger	0.68568	0.973993	0.857368	1.10648	602.101	471	3.89949e-05	0.00215658	0.00193792	0.266347
Monocyte cell count	COPD	Weighted median	0.687098	0.975314	0.863616	1.10146	-	-	-	-	-	-
Lymphocyte cell count	COPD	Inverse variance weighted	0.136614	0.935966	0.857861	1.02118	506.779	471	0.123218	-	-	-
Lymphocyte cell count	COPD	MR Egger	0.193189	0.887437	0.74153	1.06205	506.303	470	0.119697	0.00147084	0.00221345	0.506695
Lymphocyte cell count	COPD	Weighted median	0.431495	0.942557	0.813375	1.09225	-	-	-	-	-	-
Eosinophil cell count	COPD	Inverse variance weighted	2.62408e-07	1.26125	1.15459	1.37776	493.361	423	0.0101914	-	-	-
Eosinophil cell count	COPD	MR Egger	0.00795984	1.26654	1.06461	1.50678	493.357	422	0.00932007	-0.000131973	0.00240487	0.956262
Eosinophil cell count	COPD	Weighted median	0.00120465	1.25417	1.09349	1.43845	-	-	-	-	-	-
Neutrophil count	COPD	Inverse variance weighted	0.000760372	1.21424	1.08449	1.35951	288.116	246	0.0336475	-	-	-
Neutrophil count	COPD	MR Egger	0.0610916	1.25527	0.990557	1.59073	288	245	0.0308116	-0.00100617	0.00321315	0.75444
Neutrophil count	COPD	Weighted median	0.000807963	1.35196	1.13329	1.61282	-	-	-	-	-	-
Red blood cell count	COPD	Inverse variance weighted	0.94175	0.995962	0.893517	1.11015	395.679	304	0.000307117	-	-	-
Red blood cell count	COPD	MR Egger	0.382059	1.09465	0.893995	1.34035	394.153	303	0.000322411	-0.00290854	0.0026851	0.279574
Red blood cell count	COPD	Weighted median	0.14398	1.15764	0.951249	1.40882	-	-	-	-	-	-
Hemoglobin concentration	COPD	Inverse variance weighted	0.0392692	0.865789	0.75492	0.992939	254.997	242	0.270696	-	-	-
Hemoglobin concentration	COPD	MR Egger	0.00933999	0.692756	0.526429	0.911636	251.488	241	0.308105	0.00534165	0.00291287	0.0679151
Hemoglobin concentration	COPD	Weighted median	0.0104982	0.746063	0.596115	0.933729	-	-	-	-	-	-
Hematocrit	COPD	Inverse variance weighted	0.101978	0.916173	0.824909	1.01753	498.616	412	0.00217583	-	-	-
Hematocrit	COPD	MR Egger	0.298153	0.893279	0.722387	1.1046	498.529	411	0.00197233	0.000656944	0.00244415	0.788232
Hematocrit	COPD	Weighted median	0.0800668	0.873019	0.749862	1.0164	-	-	-	-	-	-
Mean corpuscular hemoglobin concentration	COPD	Inverse variance weighted	0.067888	0.84554	0.706172	1.01241	118.605	88	0.0164912	-	-	-
Mean corpuscular hemoglobin concentration	COPD	MR Egger	0.848438	0.965736	0.676132	1.37938	117.634	87	0.01601	-0.00474152	0.00559644	0.399187
Mean corpuscular hemoglobin concentration	COPD	Weighted median	0.035496	0.760788	0.589634	0.981622	-	-	-	-	-	-
Mean corpuscular haemoglobin	COPD	Inverse variance weighted	0.0888263	0.934389	0.864133	1.01036	460.296	315	1.63869e-07	-	-	-
Mean corpuscular haemoglobin	COPD	MR Egger	0.00965346	0.845775	0.745589	0.959423	454.684	314	3.36088e-07	0.00504464	0.0025625	0.0498741
Mean corpuscular haemoglobin	COPD	Weighted median	0.0519963	0.88853	0.788677	1.00102	-	-	-	-	-	-
Mean corpuscular volume	COPD	Inverse variance weighted	0.235277	0.951825	0.877298	1.03268	483.28	316	3.90888e-09	-	-	-
Mean corpuscular volume	COPD	MR Egger	0.0253219	0.853663	0.743624	0.979985	477.736	315	8.40931e-09	0.0052517	0.00274692	0.0568022
Mean corpuscular volume	COPD	Weighted median	0.0321802	0.876736	0.777312	0.988876	-	-	-	-	-	-
Red cell distribution width	COPD	Inverse variance weighted	0.384921	1.03601	0.956547	1.12207	364.959	332	0.102989	-	-	-
Red cell distribution width	COPD	MR Egger	0.849027	0.98591	0.851986	1.14088	364.264	331	0.100693	0.00190364	0.002395	0.427277
Red cell distribution width	COPD	Weighted median	0.359057	1.05873	0.937172	1.19605	-	-	-	-	-	-
Mean platelet (thrombocyte) volume	COPD	Inverse variance weighted	0.157945	1.04172	0.984263	1.10253	463.232	378	0.00176578	-	-	-
Mean platelet (thrombocyte) volume	COPD	MR Egger	0.452662	1.03319	0.948881	1.12498	463.152	377	0.00158947	0.000526893	0.00207223	0.799431
Mean platelet (thrombocyte) volume	COPD	Weighted median	0.897766	1.00588	0.919826	1.09998	-	-	-	-	-	-
Plateletcrit	COPD	Inverse variance weighted	0.803716	0.989903	0.91377	1.07238	218.3	193	0.102223	-	-	-
Plateletcrit	COPD	MR Egger	0.555613	0.953573	0.814358	1.11659	217.97	192	0.0962043	0.00184589	0.00342384	0.590423
Plateletcrit	COPD	Weighted median	0.540114	0.961232	0.847016	1.09085	-	-	-	-	-	-
Platelet count	COPD	Inverse variance weighted	0.740212	1.01274	0.939697	1.09147	441.881	375	0.00978685	-	-	-
Platelet count	COPD	MR Egger	0.165818	0.910238	0.797072	1.03947	437.636	374	0.0128543	0.00419662	0.00220344	0.0576026
Platelet count	COPD	Weighted median	0.509467	0.962216	0.858168	1.07888	-	-	-	-	-	-
Platelet distribution width	COPD	Inverse variance weighted	0.118624	0.946824	0.884026	1.01408	336.574	294	0.0441295	-	-	-
Platelet distribution width	COPD	MR Egger	0.68516	0.979317	0.88529	1.08333	335.659	293	0.0435848	-0.00189093	0.00211582	0.37221
Platelet distribution width	COPD	Weighted median	0.607837	1.02867	0.923398	1.14594	-	-	-	-	-	-
Glomerular filtration rate (creatinine)	COPD	Inverse variance weighted	0.78508	0.896175	0.407593	1.97042	28.8821	40	0.904042	-	-	-
Glomerular filtration rate (creatinine)	COPD	MR Egger	0.945789	1.10012	0.0715498	16.9149	28.8586	39	0.882777	-0.00178739	0.0116384	0.878735
Glomerular filtration rate (creatinine)	COPD	Weighted median	0.869381	0.908739	0.290455	2.84315	-	-	-	-	-	-
Serum cystatin C (eGFRcys)	COPD	Inverse variance weighted	0.25918	1.46859	0.753323	2.86299	211.626	172	0.0213438	-	-	-
Serum cystatin C (eGFRcys)	COPD	MR Egger	0.862287	0.919546	0.356944	2.3689	209.345	171	0.0243339	0.0035606	0.00260889	0.174111
Serum cystatin C (eGFRcys)	COPD	Weighted median	0.911666	1.04902	0.45042	2.44313	-	-	-	-	-	-
Creatinine	COPD	Inverse variance weighted	0.726328	0.998178	0.98804	1.00842	175.077	153	0.106802	-	-	-
Creatinine	COPD	MR Egger	0.314087	1.01428	0.986748	1.04259	173.36	152	0.113176	-0.00634227	0.00516855	0.221686
Creatinine	COPD	Weighted median	0.830849	1.0016	0.986994	1.01643	-	-	-	-	-	-
Alkaline phosphatase	COPD	Inverse variance weighted	0.248301	1.00203	0.998589	1.00547	276.692	212	0.00186071	-	-	-
Alkaline phosphatase	COPD	MR Egger	0.628246	1.00123	0.996281	1.00619	276.439	211	0.00165677	0.00113272	0.00257542	0.66052
Alkaline phosphatase	COPD	Weighted median	0.228803	1.00345	0.997838	1.00909	-	-	-	-	-	-
Alanine aminotransferase	COPD	Inverse variance weighted	0.492166	1.00601	0.988958	1.02335	218.514	103	2.62794e-10	-	-	-
Alanine aminotransferase	COPD	MR Egger	0.712507	1.0057	0.975846	1.03646	218.513	102	1.7772e-10	0.00014444	0.00588547	0.980468
Alanine aminotransferase	COPD	Weighted median	0.462417	0.992802	0.973858	1.01212	-	-	-	-	-	-
Aspartate aminotransferase	COPD	Inverse variance weighted	0.231328	1.01349	0.991496	1.03597	118.81	79	0.00253294	-	-	-
Aspartate aminotransferase	COPD	MR Egger	0.984377	0.999591	0.959633	1.04121	117.873	78	0.00239877	0.00457926	0.00581517	0.433395
Aspartate aminotransferase	COPD	Weighted median	0.830554	0.996861	0.968563	1.02598	-	-	-	-	-	-
Gamma glutamyltransferase	COPD	Inverse variance weighted	0.0406212	1.00402	1.00017	1.00788	143.358	112	0.0244164	-	-	-
Gamma glutamyltransferase	COPD	MR Egger	0.0656737	1.00683	0.99963	1.01408	142.308	111	0.0241474	-0.00393248	0.00434678	0.36759
Gamma glutamyltransferase	COPD	Weighted median	0.185422	1.00407	0.998053	1.01012	-	-	-	-	-	-
Albumin	COPD	Inverse variance weighted	0.962343	1.00134	0.947284	1.05848	223.294	174	0.00690031	-	-	-
Albumin	COPD	MR Egger	0.109764	1.09223	0.980842	1.21626	218.992	173	0.0102442	-0.00695669	0.00377349	0.0669567
Albumin	COPD	Weighted median	0.573375	0.976295	0.898078	1.06132	-	-	-	-	-	-
Total bilirubin	COPD	Inverse variance weighted	0.86356	1.00093	0.990358	1.01162	87.6769	77	0.190324	-	-	-
Total bilirubin	COPD	MR Egger	0.775943	1.00166	0.990316	1.01314	87.5272	76	0.172342	-0.00115317	0.00319801	0.719406
Total bilirubin	COPD	Weighted median	0.677386	1.00222	0.991789	1.01277	-	-	-	-	-	-
Total protein	COPD	Inverse variance weighted	0.447979	0.986796	0.953489	1.02127	282.702	206	0.000309638	-	-	-
Total protein	COPD	MR Egger	0.768754	1.01121	0.938854	1.08915	281.973	205	0.000290171	-0.0029091	0.00399599	0.467442
Total protein	COPD	Weighted median	0.564803	0.985295	0.936837	1.03626	-	-	-	-	-	-
Glucose	COPD	Inverse variance weighted	0.778696	0.969739	0.78267	1.20152	68.014	53	0.0803007	-	-	-
Glucose	COPD	MR Egger	0.590156	0.8723	0.532214	1.4297	67.7299	52	0.070297	0.00367702	0.00787327	0.642433
Glucose	COPD	Weighted median	0.926914	1.01449	0.746081	1.37945	-	-	-	-	-	-
HDL cholesterol	COPD	Inverse variance weighted	0.807457	1.01167	0.921537	1.11062	370.957	314	0.0148317	-	-	-
HDL cholesterol	COPD	MR Egger	0.285373	1.07994	0.938058	1.24327	369.223	313	0.0157229	-0.00259907	0.00214365	0.226255
HDL cholesterol	COPD	Weighted median	0.9759	1.00251	0.852116	1.17944	-	-	-	-	-	-
LDL cholesterol	COPD	Inverse variance weighted	0.357517	0.95016	0.852118	1.05948	172.38	154	0.14779	-	-	-
LDL cholesterol	COPD	MR Egger	0.512612	0.947845	0.807727	1.11227	172.378	153	0.135246	0.000120183	0.00293641	0.967406
LDL cholesterol	COPD	Weighted median	0.59685	0.956078	0.809488	1.12921	-	-	-	-	-	-
Total cholesterol	COPD	Inverse variance weighted	0.570791	0.96597	0.85699	1.08881	55.1804	56	0.505864	-	-	-
Total cholesterol	COPD	MR Egger	0.636271	0.945891	0.752093	1.18963	55.136	55	0.469488	0.0012659	0.0060095	0.833939
Total cholesterol	COPD	Weighted median	0.779703	1.02548	0.859696	1.22324	-	-	-	-	-	-
Triglyceride	COPD	Inverse variance weighted	0.192463	1.06489	0.968817	1.1705	319.7	276	0.0360848	-	-	-
Triglyceride	COPD	MR Egger	0.659322	0.969225	0.843597	1.11356	315.941	275	0.0451296	0.00401737	0.00222095	0.0715655
Triglyceride	COPD	Weighted median	0.456062	1.05754	0.912855	1.22517	-	-	-	-	-	-
apolipoprotein A-I	COPD	Inverse variance weighted	0.891388	0.993237	0.901055	1.09485	283.937	260	0.147291	-	-	-
apolipoprotein A-I	COPD	MR Egger	0.906065	0.990614	0.847122	1.15841	283.935	259	0.137565	0.000101224	0.00238891	0.966234
apolipoprotein A-I	COPD	Weighted median	0.999959	1	0.858251	1.16517	-	-	-	-	-	-
apolipoprotein B	COPD	Inverse variance weighted	0.237126	0.943642	0.857116	1.0389	207.933	178	0.0617558	-	-	-
apolipoprotein B	COPD	MR Egger	0.719046	1.02388	0.900528	1.16413	203.926	177	0.0808485	-0.0048543	0.0026031	0.0638629
apolipoprotein B	COPD	Weighted median	0.838261	0.984316	0.845688	1.14567	-	-	-	-	-	-
Hemoglobin A1c	COPD	Inverse variance weighted	0.106676	1.01718	0.996347	1.03844	160.238	147	0.215156	-	-	-
Hemoglobin A1c	COPD	MR Egger	0.472796	0.985893	0.948481	1.02478	156.503	146	0.261324	0.00674965	0.00361557	0.0639311
Hemoglobin A1c	COPD	Weighted median	0.356975	1.01647	0.98175	1.05241	-	-	-	-	-	-
Creatinine (enzymatic) in urine	COPD	Inverse variance weighted	0.0888407	1.88386	0.908284	3.9073	39.0129	20	0.00664287	-	-	-
Creatinine (enzymatic) in urine	COPD	MR Egger	0.226916	0.168562	0.0103068	2.75672	33.609	19	0.0204273	0.0474566	0.0271515	0.0966331
Creatinine (enzymatic) in urine	COPD	Weighted median	0.0944365	2.05036	0.883863	4.75636	-	-	-	-	-	-
Sodium in urine	COPD	Inverse variance weighted	0.222998	1.38451	0.820416	2.33645	38.0632	28	0.0972088	-	-	-
Sodium in urine	COPD	MR Egger	0.0995353	0.142603	0.0152117	1.33685	32.9737	27	0.19794	0.041306	0.0202337	0.0510904
Sodium in urine	COPD	Weighted median	0.0922251	1.78245	0.909537	3.49314	-	-	-	-	-	-
Potassium in urine	COPD	Inverse variance weighted	0.706723	0.848163	0.359682	2.00005	8.42714	8	0.392896	-	-	-
Potassium in urine	COPD	MR Egger	0.571721	0.14671	0.00025837	83.306	8.08072	7	0.32553	0.0309996	0.0565891	0.600851
Potassium in urine	COPD	Weighted median	0.589746	0.732384	0.236084	2.27201	-	-	-	-	-	-
Microalbumin in urine	COPD	Inverse variance weighted	0.548699	0.829693	0.450732	1.52727	0.560014	3	0.905522	-	-	-
Microalbumin in urine	COPD	MR Egger	0.530898	0.633272	0.192266	2.08582	0.292632	2	0.863885	0.0158123	0.0305794	0.656597
Microalbumin in urine	COPD	Weighted median	0.66471	0.859315	0.43289	1.7058	-	-	-	-	-	-
Urinary albumin-to-creatinine ratio	COPD	Inverse variance weighted	0.437679	1.19098	0.765975	1.85181	7.00078	6	0.320775	-	-	-
Urinary albumin-to-creatinine ratio	COPD	MR Egger	0.651993	1.57061	0.24785	9.95285	6.87363	5	0.230209	-0.0105686	0.0347507	0.773282
Urinary albumin-to-creatinine ratio	COPD	Weighted median	0.388914	1.27146	0.736255	2.19572	-	-	-	-	-	-
Urinary albumin excretion	COPD	Inverse variance weighted	0.633496	0.858759	0.45924	1.60584	45.5555	33	0.0716138	-	-	-
Urinary albumin excretion	COPD	MR Egger	0.592531	0.629772	0.117786	3.36724	45.3382	32	0.0593326	0.00471393	0.0120354	0.697896
Urinary albumin excretion	COPD	Weighted median	0.880934	1.0658	0.462949	2.45368	-	-	-	-	-	-
Urinary sodium-potassium ratio	COPD	Inverse variance weighted	0.0639122	1.67621	0.970554	2.89494	28.4263	23	0.200089	-	-	-
Urinary sodium-potassium ratio	COPD	MR Egger	0.498589	2.85689	0.143646	56.8193	28.2637	22	0.167105	-0.00963703	0.0270906	0.725429
Urinary sodium-potassium ratio	COPD	Weighted median	0.0534597	2.02261	0.989546	4.13418	-	-	-	-	-	-
Myoglobin levels	COPD	Inverse variance weighted	0.748909	1.02711	0.871942	1.20988	26.227	22	0.242064	-	-	-
Myoglobin levels	COPD	MR Egger	0.821531	0.945834	0.586526	1.52525	26.0653	21	0.20397	0.00563149	0.0156035	0.721772
Myoglobin levels	COPD	Weighted median	0.998862	0.999841	0.803779	1.24373	-	-	-	-	-	-
C-Reactive protein	COPD	Inverse variance weighted	0.08243	1.04268	0.994643	1.09303	53.3132	41	0.0941795	-	-	-
C-Reactive protein	COPD	MR Egger	0.75979	0.988779	0.920235	1.06243	48.9906	40	0.155829	0.0108366	0.00576828	0.0675944
C-Reactive protein	COPD	Weighted median	0.490284	1.02268	0.959541	1.08998	-	-	-	-	-	-
