# Supplementary material for: The genetic etiology of body fluids on chronic obstructive airways disease
Source: Respir Res. 2024 Jan 19;25:46. doi: 10.1186/s12931-023-02661-6 (PMC10797732; doi:10.1186/s12931-023-02661-6)
Supplement: Supplementary file 4 — Supplementary Material 4 [file 12931_2023_2661_MOESM4_ESM.xlsx]

## Sheet: Table S10
Table S10.Meta analysis of two nationwide biobanks.
Exposure	P	OR	OR_LCI	OR_UCI
WBC	0.55	1.0194	0.957718	1.08506
BASO	0.17	1.00091	0.99962	1.0022
MONO	0.56	1.00017	0.999598	1.00075
LYM	0.54	0.982024	0.926735	1.04061
EOS	0.33	1.11871	0.892171	1.40277
NEU	0.36	1.09283	0.904723	1.32005
RBC	0.38	0.999638	0.998824	1.00045
HGB	0.44	0.946612	0.824662	1.0866
HCT	0.5	0.973021	0.898395	1.05385
MCHC	0.46	0.942723	0.806539	1.1019
MCH
MCV	0.66	0.99986	0.999244	1.00048
RDW	0.7	0.999883	0.999279	1.00049
MPV
PCT	0.76	1.0001	0.999464	1.00074
PLT	0.47	1.00021	0.999633	1.0008
PDW	0.51	0.983951	0.937365	1.03285
GFR	0.83	1.00073	0.994079	1.00743
eGFRcys	0.81	1.00055	0.9962	1.00491
Cr	0.52	1.00003	0.999946	1.00011
ALP	0.62	1.00001	0.999978	1.00004
ALT	0.67	1.00003	0.999892	1.00017
AST	0.87	0.999984	0.999794	1.00017
GGT	0.43	1.00152	0.997704	1.00536
ALB	0.72	0.999917	0.99946	1.00037
Tbil	0.88	0.999994	0.999912	1.00008
TP	0.04	0.999699	0.99941	0.999989
Glucose	0.81	1.00019	0.998682	1.00169
HDLC	0.03	1.00103	1.00011	1.00195
LDLC	0.49	0.99956	0.998303	1.00082
TC	0.51	0.99957	0.998276	1.00086
TG	0.09	0.999268	0.998413	1.00012
ApoA-I	0.65	1.00023	0.999246	1.00121
ApoB	0.75	0.99983	0.998769	1.00089
HbA1c	0.51	1.00006	0.999888	1.00023
Creatinine (enzymatic) in urine	0.49	1.22994	0.686152	2.20469
Sodium in urine	0.97	0.999936	0.996525	1.00336
Potassium in urine	0.23	1.00449	0.997159	1.01187
Microalbumin in urine	0.96	1.00012	0.995124	1.00515
Urinary albumin-to-creatinine ratio	> .99	1.00002	0.99696	1.00308
Urinary albumin excretion	0.64	0.998866	0.994186	1.00357
Urinary sodium-potassium ratio	0.45	1.20277	0.744807	1.94231
MB	0.28	1.00072	0.999417	1.00202
CRP
