# Supplementary material for: The genetic etiology of body fluids on chronic obstructive airways disease
Source: Respir Res. 2024 Jan 19;25:46. doi: 10.1186/s12931-023-02661-6 (PMC10797732; doi:10.1186/s12931-023-02661-6)
Supplement: Supplementary file 5 — Supplementary Material 5 [file 12931_2023_2661_MOESM5_ESM.xlsx]

## Sheet: Table S11
Table S11.MR results of 2 candidate risk factors on Lung function from the UK Biobank.
Exposure	Outcome	MR_Method	P	OR	OR_LCI	OR_UCI	Heterogeneity_Q	Heterogeneity_Q_df	Heterogeneity_Q_pval	Pleiotropy_Egger_Intercept	Pleiotropy_Se	Pleiotropy_P
Eosinophil cell count	Lung function (FEV1/FVC)	Inverse variance weighted	4.44795e-13	0.925247	0.905992	0.944911	2302.68	434	1.94586e-251	-	-	-
Eosinophil cell count	Lung function (FEV1/FVC)	MR Egger	0.000131304	0.923037	0.886243	0.961359	2302.58	433	8.76544e-252	7.65024e-05	0.000568245	0.892968
Eosinophil cell count	Lung function (FEV1/FVC)	Weighted median	1.43738e-19	0.914821	0.89735	0.932632	-	-	-	-	-	-
Total protein	Lung function (FEV1/FVC)	Inverse variance weighted	0.000197356	1.01679	1.00792	1.02575	1266.41	196	6.93333e-156	-	-	-
Total protein	Lung function (FEV1/FVC)	MR Egger	0.156478	1.01367	0.994883	1.03281	1265.55	195	3.92043e-156	0.000367859	0.00100644	0.71513
Total protein	Lung function (FEV1/FVC)	Weighted median	4.67695e-09	1.01893	1.01256	1.02535	-	-	-	-	-	-
